# Supplementary material for: Pembrolizumab and epigenetic modification with azacitidine reshapes the tumor microenvironment of platinum-resistant epithelial ovarian cancer: a phase 2 non-randomized clinical trial
Source: Commun Med (Lond). 2026 Feb 6;6:142. doi: 10.1038/s43856-026-01404-0 (PMC12988192; doi:10.1038/s43856-026-01404-0)
Supplement: Supplementary file 3 — Supplementary Data 1 [file 43856_2026_1404_MOESM3_ESM.xlsx]

## Sheet: SD 1
Supplementary Data 1. Summary of tumors analyzed in target gene expression analyses.
Trial ID	Sample ID	Timepoint
US023101	CBUAD_0758_FFPC2	On-Therapy
US071003	CBUAD_0745_FFPBL	Baseline
US023101	CBUAD_0758_FFPBL	Baseline
US023102	CBUAD_0759_FFPBL	Baseline
US023103	CBUAD_0760_FFPBL	Baseline
US083306	CBUAD_0768_FFPBL	Baseline
US083308	CBUAD_0770_FFPBL	Baseline
US071002	CBUAD_0744_FFPC2	On-Therapy
US083305	CBUAD_0767_FFPC2	On-Therapy
US083307	CBUAD_0769_FFPC2	On-Therapy
US083803	CBUAD_0776_FFPC2	On-Therapy
US071002	CBUAD_0744_FFPBL	Baseline
US083305	CBUAD_0767_FFPBL	Baseline
US083307	CBUAD_0769_FFPBL	Baseline
US083803	CBUAD_0776_FFPBL	Baseline
US071004	CBUAD_0746_FFPC2	On-Therapy
US071011	CBUAD_0752_FFPC2	On-Therapy
US023104	CBUAD_0761_FFPC2	On-Therapy
US083802	CBUAD_0775_FFPC2	On-Therapy
US083804	CBUAD_0777_FFPC2	On-Therapy
US071006	CBUAD_0748_FFPBL	Baseline
US071008	CBUAD_0750_FFPBL	Baseline
US071011	CBUAD_0752_FFPBL	Baseline
US083310	CBUAD_0771_FFPBL	Baseline
US083313	CBUAD_0774_FFPBL	Baseline
US071007	CBUAD_0749_FFPC2	On-Therapy
US071015	CBUAD_0756_FFPC2	On-Therapy
US083312	CBUAD_0773_FFPC2	On-Therapy
US071015	CBUAD_0756_FFPBL	Baseline
US083312	CBUAD_0773_FFPBL	Baseline
US071012	CBUAD_0753_FFPC2	On-Therapy
US023102	CBUAD_0759_FFPC2	On-Therapy
US023105	CBUAD_0762_FFPC2	On-Therapy
US083306	CBUAD_0768_FFPC2	On-Therapy
US071004	CBUAD_0746_FFPBL	Baseline
US071005	CBUAD_0747_FFPBL	Baseline
US071012	CBUAD_0753_FFPBL	Baseline
US023104	CBUAD_0761_FFPBL	Baseline
US023105	CBUAD_0762_FFPBL	Baseline
US083301	CBUAD_0763_FFPBL	Baseline
US071003	CBUAD_0745_FFPC2	On-Therapy
US071007	CBUAD_0749_FFPBL	Baseline
US071009	CBUAD_0751_FFPBL	Baseline
US071013	CBUAD_0754_FFPBL	Baseline
US083304	CBUAD_0766_FFPBL	Baseline
US083802	CBUAD_0775_FFPBL	Baseline
US083804	CBUAD_0777_FFPBL	Baseline
US083809	CBUAD_0781_FFPBL	Baseline
