# Supplementary material for: Pembrolizumab and epigenetic modification with azacitidine reshapes the tumor microenvironment of platinum-resistant epithelial ovarian cancer: a phase 2 non-randomized clinical trial
Source: Commun Med (Lond). 2026 Feb 6;6:142. doi: 10.1038/s43856-026-01404-0 (PMC12988192; doi:10.1038/s43856-026-01404-0)
Supplement: Supplementary file 4 — Supplementary Data 2 [file 43856_2026_1404_MOESM4_ESM.xlsx]

## Sheet: SD 2
Supplementary Data 2. Differential enrichment analyses from target gene expression at baseline vs on-therapy tumors.
Gene	log2 Fold Change	Std Error (log2)	Lower Confidence Limit (log2)	Upper Confidence Limit (log2)	Linear Fold Change	Lower Confidence Limit (linear)	Upper Confidence Limit (linear)	P value	Adjusted P value
GZMA	2.2	0.396	1.42	2.97	4.58	2.67	7.85	1.41e-06	0.00496
IFNG	2.4	0.445	1.53	3.27	5.28	2.88	9.68	2.34e-06	0.00496
GZMH	2.39	0.447	1.51	3.27	5.24	2.86	9.63	2.76e-06	0.00496
CTLA4	1.83	0.349	1.15	2.51	3.55	2.21	5.7	3.85e-06	0.00509
CXCR6	2.06	0.401	1.28	2.85	4.17	2.42	7.19	5.45e-06	0.00509
CCL5	1.73	0.337	1.07	2.39	3.32	2.1	5.24	5.66e-06	0.00509
CD80	1.15	0.229	0.702	1.6	2.22	1.63	3.03	8.01e-06	0.00569
NKG7	1.82	0.364	1.1	2.53	3.53	2.15	5.79	9.02e-06	0.00569
CTSS	1.28	0.257	0.772	1.78	2.42	1.71	3.43	9.9e-06	0.00569
C1QB	1.37	0.277	0.826	1.91	2.58	1.77	3.76	1.05e-05	0.00569
LILRB4	1.27	0.261	0.763	1.78	2.42	1.7	3.44	1.28e-05	0.00593
CD2	1.57	0.322	0.936	2.2	2.96	1.91	4.59	1.36e-05	0.00593
CCL4	1.58	0.327	0.941	2.22	2.99	1.92	4.67	1.51e-05	0.00593
CCR5	1.43	0.296	0.851	2.01	2.7	1.8	4.03	1.54e-05	0.00593
CD8A	1.69	0.353	0.999	2.38	3.23	2	5.21	1.75e-05	0.00615
CD6	1.52	0.317	0.894	2.14	2.86	1.86	4.4	1.82e-05	0.00615
CD274	1.46	0.314	0.846	2.08	2.75	1.8	4.21	2.75e-05	0.00835
FCGR1A	1.18	0.253	0.68	1.67	2.26	1.6	3.19	2.89e-05	0.00835
CD3G	1.59	0.345	0.914	2.27	3.01	1.88	4.81	3.2e-05	0.00835
CXCL9	2.3	0.5	1.32	3.28	4.94	2.5	9.73	3.23e-05	0.00835
ITGAL	1.46	0.318	0.836	2.08	2.75	1.79	4.23	3.39e-05	0.00835
HAVCR2	1.01	0.221	0.581	1.45	2.02	1.5	2.72	3.4e-05	0.00835
PRF1	1.95	0.426	1.11	2.78	3.85	2.16	6.87	3.67e-05	0.00861
LAG3	1.8	0.397	1.02	2.58	3.48	2.03	5.97	4.04e-05	0.00898
CD244	1.95	0.431	1.1	2.79	3.86	2.15	6.93	4.24e-05	0.00898
SH2D1A	1.69	0.374	0.958	2.43	3.23	1.94	5.37	4.32e-05	0.00898
LCK	1.59	0.353	0.899	2.28	3.01	1.87	4.87	4.5e-05	0.009
CCL3/L1	1.39	0.312	0.78	2	2.62	1.72	4.01	5.26e-05	0.0101
GBP4	1.44	0.325	0.806	2.08	2.72	1.75	4.23	5.59e-05	0.0104
PDCD1LG2	1.3	0.293	0.723	1.87	2.46	1.65	3.66	5.9e-05	0.0104
KLRK1	1.73	0.392	0.965	2.5	3.33	1.95	5.67	5.99e-05	0.0104
GIMAP4	1.03	0.234	0.571	1.49	2.04	1.49	2.81	6.37e-05	0.0107
C1QA	1.23	0.282	0.675	1.78	2.34	1.6	3.44	7.38e-05	0.0117
CD86	0.975	0.224	0.535	1.41	1.97	1.45	2.67	7.55e-05	0.0117
SAMSN1	1.16	0.267	0.635	1.68	2.23	1.55	3.21	7.75e-05	0.0117
CD45RO	1.25	0.288	0.684	1.81	2.38	1.61	3.51	7.84e-05	0.0117
IRF1	0.983	0.228	0.537	1.43	1.98	1.45	2.69	8.39e-05	0.0119
CD3D	1.7	0.394	0.928	2.47	3.25	1.9	5.55	8.43e-05	0.0119
GZMK	1.79	0.415	0.974	2.6	3.45	1.96	6.06	8.56e-05	0.0119
GNLY	1.73	0.402	0.937	2.51	3.31	1.91	5.71	9.12e-05	0.0123
TRAF1	0.968	0.227	0.524	1.41	1.96	1.44	2.66	9.59e-05	0.0124
CD68	0.91	0.213	0.492	1.33	1.88	1.41	2.51	9.68e-05	0.0124
PTPRC	1.27	0.297	0.683	1.85	2.41	1.61	3.6	0.000101	0.0126
TLR8	1.54	0.364	0.829	2.25	2.91	1.78	4.77	0.000107	0.0126
ZAP70	1.41	0.333	0.757	2.06	2.66	1.69	4.18	0.00011	0.0126
FCGR3A/B	0.985	0.233	0.528	1.44	1.98	1.44	2.72	0.000111	0.0126
NLRC5	0.815	0.193	0.437	1.19	1.76	1.35	2.29	0.000112	0.0126
GBP2	1.04	0.247	0.559	1.53	2.06	1.47	2.88	0.000113	0.0126
IL10RA	1.06	0.252	0.568	1.56	2.09	1.48	2.94	0.000115	0.0126
CD247	1.6	0.385	0.842	2.35	3.02	1.79	5.1	0.000144	0.0155
HLA-DMB	0.958	0.233	0.502	1.41	1.94	1.42	2.66	0.000157	0.0164
CD3E	1.47	0.358	0.773	2.18	2.78	1.71	4.52	0.000158	0.0164
FASLG	1.89	0.46	0.984	2.79	3.69	1.98	6.9	0.000167	0.017
CD84	0.971	0.239	0.503	1.44	1.96	1.42	2.71	0.000183	0.018
ITGB2	1.08	0.265	0.559	1.6	2.11	1.47	3.02	0.000183	0.018
TLR4	0.857	0.212	0.441	1.27	1.81	1.36	2.42	0.000205	0.019
HLA-E	0.732	0.181	0.376	1.09	1.66	1.3	2.12	0.000205	0.019
IL2RB	1.31	0.326	0.675	1.95	2.49	1.6	3.87	0.000206	0.019
CD8B	1.43	0.356	0.737	2.13	2.7	1.67	4.38	0.000208	0.019
HLA-DRA	1	0.249	0.512	1.49	2	1.43	2.81	0.00022	0.0198
FCGR2A	0.942	0.235	0.481	1.4	1.92	1.4	2.65	0.000225	0.0199
CASP1	0.718	0.18	0.365	1.07	1.65	1.29	2.1	0.000236	0.0206
IL2RG	1.36	0.343	0.689	2.04	2.57	1.61	4.1	0.000254	0.0217
TIGIT	1.39	0.352	0.703	2.08	2.63	1.63	4.24	0.00026	0.0219
NCR1	1.67	0.428	0.826	2.51	3.17	1.77	5.68	0.000321	0.0267
CD7	1.45	0.375	0.719	2.19	2.74	1.65	4.55	0.000331	0.0271
GIMAP6	0.941	0.243	0.464	1.42	1.92	1.38	2.67	0.000344	0.0277
B2M	0.683	0.178	0.335	1.03	1.61	1.26	2.04	0.000374	0.0297
PDCD1	1.61	0.42	0.788	2.43	3.05	1.73	5.4	0.00038	0.0297
CXCR3	1.51	0.395	0.734	2.28	2.84	1.66	4.86	0.000398	0.0306
CMKLR1	0.985	0.258	0.479	1.49	1.98	1.39	2.81	0.000403	0.0306
ICOS	1.61	0.423	0.779	2.44	3.05	1.72	5.42	0.000422	0.0316
CD5	1.47	0.388	0.707	2.23	2.77	1.63	4.68	0.000444	0.0328
SERPINB5	-2.08	0.553	-3.17	-0.996	0.236	0.111	0.501	0.000479	0.0349
LYZ	1.53	0.409	0.732	2.33	2.89	1.66	5.04	0.00049	0.0353
STAT4	1.01	0.27	0.479	1.54	2.01	1.39	2.9	0.000521	0.037
SLAMF7	1.68	0.452	0.794	2.57	3.2	1.73	5.92	0.000545	0.0382
CD96	1.33	0.358	0.627	2.03	2.51	1.54	4.09	0.00056	0.0387
CD70	1.25	0.338	0.588	1.91	2.38	1.5	3.77	0.00058	0.0394
NFAM1	0.957	0.259	0.449	1.46	1.94	1.37	2.76	0.000585	0.0394
IL2RA	1.27	0.345	0.591	1.94	2.41	1.51	3.85	0.000622	0.0411
CCL8	1.61	0.44	0.751	2.47	3.06	1.68	5.56	0.000633	0.0411
CYBB	0.963	0.263	0.448	1.48	1.95	1.36	2.79	0.000634	0.0411
CCR4	1.16	0.317	0.541	1.78	2.24	1.45	3.45	0.00064	0.0411
LILRB2	0.906	0.249	0.419	1.39	1.87	1.34	2.63	0.000681	0.0432
TNFSF13B	0.777	0.214	0.358	1.2	1.71	1.28	2.29	0.000696	0.0437
LY9	1.47	0.411	0.666	2.28	2.77	1.59	4.85	0.000827	0.0513
JAK2	0.658	0.184	0.297	1.02	1.58	1.23	2.03	0.000845	0.0519
ERBB2	-1.46	0.41	-2.26	-0.653	0.364	0.209	0.636	0.000894	0.0542
GBP1	0.956	0.27	0.426	1.49	1.94	1.34	2.8	0.000931	0.0553
PIK3R5	0.849	0.24	0.379	1.32	1.8	1.3	2.5	0.000932	0.0553
GZMB	1.84	0.526	0.806	2.87	3.58	1.75	7.31	0.00107	0.0628
TRAT1	1.47	0.425	0.64	2.3	2.77	1.56	4.94	0.00115	0.0659
CD4	0.793	0.229	0.345	1.24	1.73	1.27	2.37	0.00116	0.0659
FOXP3	1.11	0.321	0.482	1.74	2.16	1.4	3.34	0.00117	0.0659
CD27	1.64	0.474	0.71	2.57	3.12	1.64	5.93	0.00118	0.0659
HLA-DOA	1.06	0.306	0.459	1.66	2.08	1.37	3.16	0.00118	0.0659
CD163	0.808	0.234	0.349	1.27	1.75	1.27	2.41	0.00122	0.0671
MS4A4A	0.809	0.237	0.344	1.27	1.75	1.27	2.42	0.00135	0.0734
CD28	1.08	0.318	0.455	1.7	2.11	1.37	3.25	0.00143	0.0774
LAIR1	0.86	0.254	0.361	1.36	1.81	1.28	2.56	0.00149	0.0797
IRF8	0.867	0.257	0.363	1.37	1.82	1.29	2.59	0.00154	0.0807
HLA-F	0.776	0.23	0.324	1.23	1.71	1.25	2.34	0.00154	0.0807
CD48	1.07	0.32	0.446	1.7	2.1	1.36	3.25	0.0016	0.0831
APOE	0.906	0.271	0.376	1.44	1.87	1.3	2.71	0.00163	0.0838
PIK3CG	1.01	0.301	0.416	1.59	2.01	1.33	3.02	0.00165	0.0839
CLEC7A	0.88	0.264	0.363	1.4	1.84	1.29	2.63	0.00169	0.0846
TBX21	1.36	0.407	0.56	2.16	2.56	1.47	4.46	0.00169	0.0846
STAT1	0.729	0.219	0.299	1.16	1.66	1.23	2.23	0.00174	0.0862
NFATC2	0.654	0.199	0.264	1.04	1.57	1.2	2.06	0.00193	0.0944
SIGLEC8	1.59	0.484	0.643	2.54	3.02	1.56	5.82	0.00194	0.0944
CD40	0.754	0.23	0.304	1.2	1.69	1.23	2.3	0.00197	0.0952
CXCL13	1.73	0.53	0.696	2.77	3.33	1.62	6.83	0.00202	0.0964
TNFRSF9	1.1	0.337	0.435	1.76	2.14	1.35	3.38	0.00216	0.102
IL21R	1.28	0.394	0.507	2.05	2.43	1.42	4.15	0.00217	0.102
EOMES	1.52	0.469	0.602	2.44	2.87	1.52	5.43	0.00219	0.102
TLR1	0.661	0.204	0.261	1.06	1.58	1.2	2.09	0.00223	0.103
CCL18	1.69	0.522	0.666	2.71	3.22	1.59	6.55	0.00225	0.103
CD40LG	1.4	0.433	0.547	2.24	2.63	1.46	4.74	0.00233	0.106
CXCL10	1.28	0.398	0.497	2.06	2.42	1.41	4.16	0.00243	0.109
C2	0.88	0.275	0.341	1.42	1.84	1.27	2.67	0.00248	0.111
IRF2	0.368	0.115	0.143	0.594	1.29	1.1	1.51	0.0025	0.111
ITGAX	0.695	0.217	0.269	1.12	1.62	1.2	2.17	0.00252	0.111
KLRD1	1.25	0.392	0.48	2.02	2.38	1.4	4.05	0.0026	0.113
TDO2	1.73	0.547	0.655	2.8	3.31	1.57	6.96	0.0028	0.121
NOD2	0.735	0.233	0.278	1.19	1.66	1.21	2.28	0.00282	0.121
CD45RB	0.976	0.311	0.366	1.59	1.97	1.29	3	0.00298	0.127
CD69	0.9	0.287	0.336	1.46	1.87	1.26	2.76	0.00304	0.128
JAK3	0.827	0.265	0.308	1.35	1.77	1.24	2.54	0.00308	0.129
ITGA4	0.785	0.252	0.291	1.28	1.72	1.22	2.43	0.00319	0.132
MS4A6A	0.852	0.274	0.315	1.39	1.8	1.24	2.62	0.0032	0.132
HLA-DPA1	0.889	0.286	0.328	1.45	1.85	1.26	2.73	0.00324	0.132
TNFSF8	0.925	0.299	0.339	1.51	1.9	1.26	2.85	0.00335	0.136
MRC1	0.974	0.315	0.357	1.59	1.96	1.28	3.01	0.00337	0.136
APOL6	0.71	0.23	0.259	1.16	1.64	1.2	2.24	0.00346	0.138
PSMB10	0.634	0.206	0.23	1.04	1.55	1.17	2.05	0.00355	0.141
CSF2	1.28	0.418	0.455	2.1	2.42	1.37	4.27	0.00381	0.15
BTLA	1.46	0.478	0.519	2.39	2.74	1.43	5.26	0.00385	0.15
CTSW	1.15	0.377	0.408	1.89	2.22	1.33	3.7	0.00387	0.15
ADORA2A	0.877	0.289	0.312	1.44	1.84	1.24	2.72	0.00389	0.15
CD38	1.49	0.491	0.526	2.45	2.81	1.44	5.47	0.00399	0.153
TLR2	0.634	0.21	0.223	1.04	1.55	1.17	2.06	0.00408	0.155
ICAM1	0.879	0.292	0.306	1.45	1.84	1.24	2.74	0.00428	0.161
ICAM3	0.791	0.264	0.273	1.31	1.73	1.21	2.48	0.00442	0.166
HCK	0.765	0.256	0.263	1.27	1.7	1.2	2.41	0.00452	0.168
TMEM140	0.61	0.205	0.208	1.01	1.53	1.16	2.02	0.00466	0.172
TAP1	0.782	0.264	0.264	1.3	1.72	1.2	2.46	0.00484	0.178
TNFSF18	1.14	0.388	0.384	1.9	2.21	1.3	3.74	0.00499	0.182
CD74	0.749	0.255	0.249	1.25	1.68	1.19	2.38	0.00519	0.188
CXCL14	-1.49	0.508	-2.48	-0.491	0.357	0.179	0.711	0.00531	0.191
TNFRSF1B	0.705	0.241	0.232	1.18	1.63	1.17	2.26	0.00537	0.192
DKK1	-1.26	0.433	-2.11	-0.415	0.417	0.231	0.75	0.00543	0.193
CD14	0.648	0.223	0.211	1.08	1.57	1.16	2.12	0.0056	0.198
SIRPB2	0.75	0.258	0.244	1.26	1.68	1.18	2.39	0.00565	0.198
LY96	0.737	0.254	0.239	1.23	1.67	1.18	2.35	0.0057	0.199
HES1	-0.667	0.232	-1.12	-0.213	0.63	0.46	0.863	0.00602	0.208
LILRA3	1.43	0.498	0.458	2.41	2.7	1.37	5.32	0.00604	0.208
SIGLEC1	0.73	0.254	0.232	1.23	1.66	1.17	2.34	0.00611	0.209
HLA-DPB1	0.8	0.279	0.253	1.35	1.74	1.19	2.54	0.00626	0.212
SOCS1	0.733	0.256	0.231	1.24	1.66	1.17	2.35	0.00635	0.214
FPR3	0.599	0.211	0.186	1.01	1.51	1.14	2.02	0.00669	0.224
PTGER4	0.757	0.267	0.235	1.28	1.69	1.18	2.43	0.00671	0.224
HLA-DMA	0.763	0.269	0.235	1.29	1.7	1.18	2.45	0.00685	0.227
HLA-C	0.607	0.216	0.184	1.03	1.52	1.14	2.04	0.00723	0.238
GPSM3	0.706	0.252	0.213	1.2	1.63	1.16	2.3	0.0073	0.238
PLA1A	1.38	0.492	0.416	2.34	2.6	1.33	5.08	0.00733	0.238
IL24	1.21	0.432	0.364	2.06	2.31	1.29	4.16	0.00737	0.238
LILRA1	0.879	0.316	0.261	1.5	1.84	1.2	2.82	0.00773	0.248
TNFAIP3	0.649	0.233	0.192	1.11	1.57	1.14	2.15	0.00775	0.248
HLA-A	1	0.363	0.291	1.71	2	1.22	3.28	0.00823	0.261
TNFRSF14	0.564	0.204	0.163	0.965	1.48	1.12	1.95	0.0083	0.262
TREM2	0.752	0.275	0.213	1.29	1.68	1.16	2.45	0.00885	0.278
KIR2DL3	1.51	0.554	0.422	2.59	2.84	1.34	6.03	0.00915	0.285
GLUL	0.401	0.148	0.112	0.691	1.32	1.08	1.61	0.00922	0.286
CSF2RB	0.95	0.35	0.264	1.64	1.93	1.2	3.11	0.00934	0.288
NFKB1	0.317	0.118	0.0853	0.548	1.25	1.06	1.46	0.0101	0.31
ITGAE	0.438	0.163	0.118	0.758	1.35	1.08	1.69	0.0102	0.31
CCL13	1.42	0.529	0.38	2.45	2.67	1.3	5.48	0.0102	0.31
PVRIG	0.629	0.235	0.168	1.09	1.55	1.12	2.13	0.0103	0.312
CXCL3	1.17	0.44	0.304	2.03	2.24	1.23	4.08	0.011	0.329
ITGAM	0.661	0.249	0.172	1.15	1.58	1.13	2.22	0.011	0.329
TCL1A	1.62	0.612	0.418	2.82	3.07	1.34	7.05	0.0112	0.331
NID2	-1.04	0.393	-1.81	-0.268	0.486	0.285	0.83	0.0112	0.331
ARG2	-1.21	0.462	-2.12	-0.305	0.432	0.23	0.81	0.0119	0.349
CCR2	1.05	0.401	0.261	1.83	2.06	1.2	3.56	0.0121	0.354
KAT2B	0.414	0.159	0.102	0.727	1.33	1.07	1.66	0.0125	0.363
ADGRE1	1.19	0.459	0.291	2.09	2.28	1.22	4.26	0.0127	0.367
FCAR	1.06	0.41	0.256	1.86	2.08	1.19	3.64	0.0129	0.372
GZMM	1.13	0.438	0.273	1.99	2.19	1.21	3.97	0.013	0.372
IRF4	1.26	0.488	0.303	2.22	2.39	1.23	4.65	0.0131	0.372
IL2	1.33	0.515	0.318	2.34	2.51	1.25	5.05	0.0132	0.373
PIK3CD	0.558	0.217	0.134	0.983	1.47	1.1	1.98	0.0133	0.373
PSMB9	0.631	0.248	0.145	1.12	1.55	1.11	2.17	0.0143	0.401
SELL	0.917	0.361	0.208	1.62	1.89	1.16	3.08	0.0146	0.408
SFRP1	-1.24	0.49	-2.2	-0.278	0.424	0.218	0.825	0.015	0.416
KIR3DL1	1.43	0.57	0.315	2.55	2.7	1.24	5.85	0.0155	0.427
SIRPA	0.526	0.21	0.114	0.937	1.44	1.08	1.91	0.0159	0.437
TAP2	0.548	0.22	0.117	0.979	1.46	1.08	1.97	0.0164	0.448
IL16	0.718	0.289	0.151	1.28	1.64	1.11	2.44	0.0167	0.454
FCRL2	1.37	0.553	0.285	2.45	2.58	1.22	5.48	0.0171	0.461
FBP1	1.18	0.477	0.244	2.11	2.26	1.18	4.32	0.0172	0.463
ENTPD1	0.484	0.197	0.0991	0.869	1.4	1.07	1.83	0.0175	0.468
TYMP	0.571	0.232	0.117	1.02	1.49	1.08	2.03	0.0176	0.468
TNFSF13	0.513	0.209	0.104	0.923	1.43	1.07	1.9	0.0178	0.471
IL15	0.727	0.302	0.135	1.32	1.66	1.1	2.5	0.0202	0.531
TPM1	-0.622	0.259	-1.13	-0.115	0.65	0.457	0.923	0.0203	0.531
C5	1.35	0.563	0.249	2.46	2.55	1.19	5.49	0.0204	0.533
MARCO	1.07	0.448	0.192	1.95	2.1	1.14	3.86	0.0211	0.549
CXCL11	1.12	0.474	0.188	2.04	2.17	1.14	4.13	0.0227	0.587
MS4A1	1.35	0.574	0.227	2.48	2.55	1.17	5.57	0.0229	0.587
IL6R	0.521	0.222	0.0858	0.957	1.44	1.06	1.94	0.0233	0.597
A2M	0.623	0.266	0.102	1.14	1.54	1.07	2.21	0.0235	0.598
PSMB5	-0.268	0.114	-0.492	-0.0434	0.831	0.711	0.97	0.0237	0.601
RIPK3	0.557	0.24	0.0873	1.03	1.47	1.06	2.04	0.0246	0.62
TBXAS1	0.617	0.268	0.0924	1.14	1.53	1.07	2.21	0.0257	0.646
CCL2	0.631	0.275	0.0927	1.17	1.55	1.07	2.25	0.0262	0.655
EPCAM	-0.666	0.291	-1.24	-0.096	0.63	0.425	0.936	0.0266	0.663
WNT3A	1.24	0.545	0.175	2.31	2.37	1.13	4.96	0.0273	0.675
KIR3DL2	1.33	0.583	0.185	2.47	2.51	1.14	5.54	0.0274	0.676
KLRB1	0.955	0.422	0.127	1.78	1.94	1.09	3.44	0.0286	0.701
SMAD5	-0.295	0.131	-0.552	-0.0391	0.815	0.682	0.973	0.0287	0.701
CLECL1	0.717	0.319	0.091	1.34	1.64	1.07	2.54	0.0296	0.72
PECAM1	0.607	0.271	0.0752	1.14	1.52	1.05	2.2	0.0302	0.729
TSLP	0.899	0.402	0.111	1.69	1.86	1.08	3.22	0.0302	0.729
DUSP2	0.638	0.287	0.0765	1.2	1.56	1.05	2.3	0.0309	0.741
CCL22	0.847	0.382	0.0989	1.6	1.8	1.07	3.02	0.0314	0.751
TRIM21	0.336	0.152	0.0376	0.634	1.26	1.03	1.55	0.0323	0.769
HLA-DRB1	0.745	0.338	0.0825	1.41	1.68	1.06	2.65	0.0325	0.769
TLR7	0.698	0.317	0.0771	1.32	1.62	1.05	2.5	0.0326	0.769
SPIB	1.08	0.494	0.112	2.05	2.12	1.08	4.14	0.0339	0.795
CD276	-0.429	0.196	-0.813	-0.044	0.743	0.569	0.97	0.0341	0.796
P2RY13	0.715	0.328	0.0717	1.36	1.64	1.05	2.56	0.0345	0.803
IRF5	0.381	0.176	0.0373	0.726	1.3	1.03	1.65	0.035	0.808
DUSP1	-0.868	0.4	-1.65	-0.0849	0.548	0.318	0.943	0.035	0.808
CD209	0.756	0.349	0.0724	1.44	1.69	1.05	2.71	0.0354	0.812
MLANA	1.07	0.495	0.101	2.04	2.1	1.07	4.11	0.0357	0.812
CD19	1.15	0.53	0.107	2.18	2.21	1.08	4.55	0.0359	0.812
P4HA2	-0.482	0.223	-0.919	-0.045	0.716	0.529	0.969	0.0359	0.812
FAM30A	1.21	0.561	0.113	2.31	2.32	1.08	4.97	0.0359	0.812
TNFSF12	0.383	0.177	0.0351	0.73	1.3	1.02	1.66	0.0362	0.814
MAGEB2	1.03	0.486	0.0817	1.99	2.05	1.06	3.97	0.0387	0.867
BLK	1	0.474	0.0724	1.93	2	1.05	3.81	0.0401	0.894
HDAC4	-0.347	0.165	-0.671	-0.0231	0.786	0.628	0.984	0.0413	0.917
RUNX3	0.662	0.316	0.0421	1.28	1.58	1.03	2.43	0.0419	0.926
CD79B	1.04	0.499	0.0657	2.02	2.06	1.05	4.07	0.042	0.926
RELN	-1.25	0.603	-2.44	-0.0723	0.419	0.185	0.951	0.0431	0.945
MAGEA12	1.2	0.576	0.0682	2.32	2.29	1.05	5.01	0.0433	0.945
HLA-B	0.459	0.221	0.0259	0.892	1.37	1.02	1.86	0.0434	0.945
IL7R	0.659	0.318	0.0361	1.28	1.58	1.03	2.43	0.0437	0.948
IDO1	0.948	0.458	0.0511	1.85	1.93	1.04	3.59	0.0439	0.949
FLNB	-0.325	0.157	-0.633	-0.0166	0.798	0.645	0.989	0.0445	0.958
DEFB134	1.1	0.532	0.0547	2.14	2.14	1.04	4.41	0.0448	0.958
NFKBIE	0.4	0.194	0.0197	0.78	1.32	1.01	1.72	0.0449	0.958
CDH1	-0.91	0.445	-1.78	-0.0372	0.532	0.291	0.975	0.0468	0.992
PC	0.657	0.322	0.026	1.29	1.58	1.02	2.44	0.047	0.992
GMIP	0.374	0.183	0.0148	0.734	1.3	1.01	1.66	0.047	0.992
F2RL1	-0.629	0.309	-1.23	-0.0239	0.647	0.425	0.984	0.0474	0.995
BBC3	0.387	0.191	0.0128	0.762	1.31	1.01	1.7	0.0485	1
RASGRF1	0.851	0.42	0.028	1.67	1.8	1.02	3.19	0.0485	1
PRKACB	0.357	0.176	0.0115	0.703	1.28	1.01	1.63	0.0487	1
IL1B	0.677	0.334	0.0216	1.33	1.6	1.02	2.52	0.0487	1
TWIST2	0.94	0.466	0.0255	1.85	1.92	1.02	3.62	0.0498	1
ICAM2	0.626	0.313	0.013	1.24	1.54	1.01	2.36	0.0512	1
SYK	0.391	0.196	0.0077	0.774	1.31	1.01	1.71	0.0515	1
CSF1R	0.518	0.259	0.0101	1.03	1.43	1.01	2.04	0.0515	1
TLR3	0.388	0.195	0.0055	0.77	1.31	1	1.71	0.0528	1
WNT10A	-0.891	0.451	-1.77	-0.00746	0.539	0.292	0.995	0.0541	1
PSMB8	0.353	0.179	0.00225	0.704	1.28	1	1.63	0.0546	1
HEY1	-0.56	0.285	-1.12	-0.0017	0.678	0.461	0.999	0.0554	1
ATM	0.311	0.16	-0.00252	0.625	1.24	0.998	1.54	0.058	1
IL1A	0.907	0.467	-0.00797	1.82	1.87	0.994	3.54	0.0582	1
SMAP1	-0.189	0.0974	-0.379	0.00239	0.877	0.769	1	0.0591	1
CEACAM3	0.841	0.435	-0.0111	1.69	1.79	0.992	3.23	0.0592	1
TAPBPL	0.418	0.216	-0.00597	0.842	1.34	0.996	1.79	0.0595	1
WNT4	0.976	0.505	-0.0143	1.97	1.97	0.99	3.91	0.0596	1
ALDOC	0.473	0.245	-0.00698	0.952	1.39	0.995	1.93	0.0596	1
CCND1	-0.566	0.294	-1.14	0.00884	0.675	0.453	1.01	0.0598	1
HIF1A	-0.342	0.178	-0.69	0.00632	0.789	0.62	1	0.0605	1
UBA7	0.286	0.149	-0.0071	0.578	1.22	0.995	1.49	0.0621	1
TGFB1	0.396	0.208	-0.0129	0.804	1.32	0.991	1.75	0.064	1
IL4	1.08	0.573	-0.0416	2.21	2.12	0.972	4.61	0.0654	1
HDC	0.862	0.459	-0.0365	1.76	1.82	0.975	3.39	0.0664	1
ALDOA	-0.364	0.194	-0.744	0.0162	0.777	0.597	1.01	0.067	1
MSH6	-0.266	0.142	-0.545	0.0126	0.831	0.685	1.01	0.0677	1
SOX10	0.988	0.532	-0.0549	2.03	1.98	0.963	4.09	0.0698	1
CD45RA	1.08	0.584	-0.0615	2.23	2.12	0.958	4.68	0.0701	1
CSF1	0.541	0.292	-0.0312	1.11	1.46	0.979	2.16	0.0703	1
HLA-DOB	1.02	0.552	-0.0595	2.1	2.03	0.96	4.3	0.0704	1
BIRC3	0.815	0.44	-0.0482	1.68	1.76	0.967	3.2	0.0707	1
MXI1	-0.361	0.195	-0.743	0.0222	0.779	0.597	1.02	0.0713	1
FCGR2B	0.564	0.306	-0.0354	1.16	1.48	0.976	2.24	0.0716	1
ZEB2	0.372	0.202	-0.0236	0.768	1.29	0.984	1.7	0.0718	1
CD44	0.472	0.257	-0.0319	0.977	1.39	0.978	1.97	0.0728	1
GPR160	-0.658	0.36	-1.36	0.0464	0.634	0.389	1.03	0.0736	1
S100A12	0.948	0.521	-0.0731	1.97	1.93	0.951	3.92	0.0753	1
MET	-0.893	0.491	-1.85	0.0689	0.539	0.277	1.05	0.0753	1
NFKBIA	0.325	0.179	-0.0256	0.675	1.25	0.982	1.6	0.0757	1
PTPN11	-0.167	0.092	-0.347	0.0136	0.891	0.786	1.01	0.0766	1
APH1B	0.477	0.263	-0.039	0.992	1.39	0.973	1.99	0.0766	1
STAT2	0.246	0.136	-0.0204	0.512	1.19	0.986	1.43	0.0769	1
SERPINH1	-0.369	0.205	-0.77	0.0317	0.774	0.586	1.02	0.0776	1
IFNA1	1.07	0.591	-0.0933	2.22	2.09	0.937	4.67	0.0781	1
TNF	0.651	0.362	-0.0584	1.36	1.57	0.96	2.57	0.0786	1
LAMC2	-0.7	0.39	-1.46	0.0648	0.616	0.362	1.05	0.0794	1
BCL2	0.441	0.246	-0.0409	0.924	1.36	0.972	1.9	0.0795	1
HMGA1	-0.394	0.222	-0.828	0.0403	0.761	0.563	1.03	0.082	1
COL5A1	-0.583	0.328	-1.23	0.0607	0.668	0.428	1.04	0.0825	1
IL10	0.586	0.333	-0.0674	1.24	1.5	0.954	2.36	0.0854	1
PCK2	0.476	0.271	-0.055	1.01	1.39	0.963	2.01	0.0856	1
RBL2	0.199	0.114	-0.0248	0.424	1.15	0.983	1.34	0.088	1
CD300A	0.65	0.373	-0.0812	1.38	1.57	0.945	2.61	0.0881	1
TNFSF10	0.524	0.301	-0.0659	1.11	1.44	0.955	2.16	0.0884	1
FGF18	-0.629	0.368	-1.35	0.0919	0.647	0.392	1.07	0.094	1
FPR1	0.516	0.302	-0.0765	1.11	1.43	0.948	2.16	0.0946	1
TLR9	0.57	0.338	-0.0931	1.23	1.48	0.937	2.35	0.0988	1
SELE	0.657	0.391	-0.108	1.42	1.58	0.928	2.68	0.0992	1
IL17A	0.93	0.56	-0.168	2.03	1.91	0.89	4.08	0.104	1
LAMB3	-0.676	0.408	-1.48	0.123	0.626	0.36	1.09	0.104	1
TAPBP	0.342	0.208	-0.0652	0.749	1.27	0.956	1.68	0.107	1
C7	0.804	0.491	-0.158	1.77	1.75	0.896	3.4	0.108	1
LTB	0.578	0.353	-0.114	1.27	1.49	0.924	2.41	0.108	1
LILRA5	0.615	0.378	-0.127	1.36	1.53	0.916	2.56	0.111	1
VCAN	-0.506	0.311	-1.12	0.105	0.704	0.461	1.08	0.111	1
IL18R1	0.455	0.283	-0.0999	1.01	1.37	0.933	2.01	0.115	1
IL18	0.509	0.318	-0.115	1.13	1.42	0.923	2.19	0.117	1
PF4	0.85	0.533	-0.195	1.89	1.8	0.874	3.72	0.118	1
NGFR	0.796	0.503	-0.189	1.78	1.74	0.877	3.44	0.12	1
NOS2	0.918	0.582	-0.224	2.06	1.89	0.856	4.17	0.122	1
ICOSLG	0.315	0.201	-0.0779	0.708	1.24	0.947	1.63	0.123	1
MFNG	0.425	0.273	-0.11	0.959	1.34	0.927	1.94	0.126	1
ITGB3	-0.812	0.522	-1.83	0.21	0.57	0.28	1.16	0.126	1
NFKB2	0.217	0.14	-0.0571	0.491	1.16	0.961	1.41	0.127	1
DLL4	0.377	0.244	-0.1	0.855	1.3	0.933	1.81	0.128	1
NT5E	-0.428	0.277	-0.971	0.114	0.743	0.51	1.08	0.129	1
SIGLEC5	0.644	0.417	-0.173	1.46	1.56	0.887	2.75	0.129	1
TPI1	-0.279	0.181	-0.634	0.0759	0.824	0.644	1.05	0.13	1
ULBP2	0.769	0.501	-0.212	1.75	1.7	0.863	3.36	0.131	1
ITPK1	-0.297	0.194	-0.678	0.0841	0.814	0.625	1.06	0.133	1
CX3CL1	0.412	0.27	-0.117	0.942	1.33	0.922	1.92	0.134	1
VCAM1	0.474	0.312	-0.137	1.09	1.39	0.909	2.12	0.135	1
DDB2	0.213	0.14	-0.0622	0.487	1.16	0.958	1.4	0.136	1
S100A9	-0.807	0.532	-1.85	0.236	0.572	0.277	1.18	0.136	1
SGK1	0.376	0.249	-0.111	0.863	1.3	0.926	1.82	0.137	1
C5AR1	0.385	0.259	-0.123	0.893	1.31	0.919	1.86	0.144	1
CXCL16	0.266	0.179	-0.0848	0.617	1.2	0.943	1.53	0.144	1
WNT5B	0.644	0.439	-0.217	1.51	1.56	0.861	2.84	0.149	1
BCL6B	0.366	0.25	-0.124	0.856	1.29	0.918	1.81	0.15	1
ZC3H12A	0.424	0.293	-0.15	0.997	1.34	0.901	2	0.154	1
IL32	0.445	0.309	-0.16	1.05	1.36	0.895	2.07	0.156	1
NECTIN1	-0.36	0.249	-0.849	0.129	0.779	0.555	1.09	0.156	1
CSF3	0.617	0.428	-0.223	1.46	1.53	0.857	2.74	0.157	1
BLM	0.357	0.248	-0.13	0.843	1.28	0.914	1.79	0.157	1
SLC1A5	0.241	0.168	-0.0883	0.571	1.18	0.941	1.49	0.158	1
PRKAA2	-0.612	0.427	-1.45	0.225	0.654	0.366	1.17	0.159	1
NLRP3	0.572	0.4	-0.212	1.36	1.49	0.863	2.56	0.16	1
VSIR	0.38	0.266	-0.141	0.901	1.3	0.907	1.87	0.16	1
LIF	-0.424	0.298	-1.01	0.161	0.746	0.497	1.12	0.162	1
PNOC	-0.78	0.555	-1.87	0.307	0.582	0.274	1.24	0.166	1
HSD11B1	1.02	0.729	-0.405	2.45	2.03	0.755	5.48	0.167	1
CDK2	-0.195	0.14	-0.47	0.0804	0.874	0.722	1.06	0.172	1
PGPEP1	0.245	0.178	-0.104	0.595	1.19	0.93	1.51	0.176	1
MAP3K7	-0.197	0.144	-0.479	0.085	0.872	0.717	1.06	0.178	1
HK1	-0.21	0.154	-0.511	0.091	0.865	0.702	1.07	0.178	1
SHC2	-0.514	0.38	-1.26	0.231	0.7	0.418	1.17	0.183	1
TICAM1	0.292	0.218	-0.136	0.72	1.22	0.91	1.65	0.188	1
CST2	-1.01	0.758	-2.5	0.476	0.497	0.177	1.39	0.19	1
CLEC4E	0.711	0.535	-0.338	1.76	1.64	0.791	3.39	0.191	1
MB21D1	0.307	0.231	-0.146	0.76	1.24	0.903	1.69	0.191	1
PRKCA	-0.397	0.3	-0.985	0.191	0.76	0.505	1.14	0.192	1
JAG1	-0.323	0.245	-0.803	0.158	0.799	0.573	1.12	0.194	1
DPP4	-0.698	0.53	-1.74	0.342	0.617	0.3	1.27	0.195	1
CD58	0.293	0.223	-0.144	0.73	1.23	0.905	1.66	0.195	1
JAG2	0.447	0.341	-0.221	1.12	1.36	0.858	2.17	0.196	1
RPL23	-0.289	0.22	-0.721	0.143	0.819	0.607	1.1	0.197	1
DTX4	-0.271	0.207	-0.677	0.135	0.829	0.626	1.1	0.197	1
TTC30A	-0.331	0.253	-0.826	0.165	0.795	0.564	1.12	0.197	1
PDK1	0.315	0.242	-0.159	0.79	1.24	0.895	1.73	0.2	1
TNKS	-0.223	0.172	-0.561	0.114	0.857	0.678	1.08	0.2	1
CXCL6	0.776	0.598	-0.396	1.95	1.71	0.76	3.86	0.201	1
MFGE8	-0.404	0.315	-1.02	0.214	0.756	0.492	1.16	0.206	1
LDHA	-0.257	0.201	-0.651	0.138	0.837	0.637	1.1	0.208	1
EDN1	-0.422	0.331	-1.07	0.226	0.747	0.476	1.17	0.208	1
CPA3	0.641	0.504	-0.347	1.63	1.56	0.786	3.09	0.21	1
EGF	-0.765	0.602	-1.94	0.414	0.589	0.26	1.33	0.21	1
BRCA1	-0.218	0.174	-0.558	0.122	0.86	0.679	1.09	0.216	1
PVR	-0.257	0.205	-0.659	0.145	0.837	0.633	1.11	0.216	1
NECTIN2	-0.227	0.182	-0.583	0.13	0.855	0.668	1.09	0.219	1
AXIN1	-0.188	0.151	-0.484	0.109	0.878	0.715	1.08	0.22	1
COL4A5	-0.401	0.328	-1.04	0.242	0.757	0.485	1.18	0.228	1
AXL	0.247	0.202	-0.149	0.643	1.19	0.902	1.56	0.228	1
MAPK10	0.43	0.352	-0.26	1.12	1.35	0.835	2.17	0.228	1
ITGAV	-0.256	0.21	-0.668	0.156	0.837	0.629	1.11	0.23	1
PARP12	0.239	0.197	-0.148	0.626	1.18	0.902	1.54	0.233	1
BATF3	0.317	0.263	-0.198	0.831	1.25	0.872	1.78	0.234	1
NF1	-0.212	0.177	-0.559	0.135	0.863	0.679	1.1	0.237	1
CCL19	1.03	0.863	-0.661	2.72	2.04	0.633	6.6	0.238	1
TNFRSF11A	-0.333	0.28	-0.882	0.217	0.794	0.543	1.16	0.242	1
IRF3	0.145	0.123	-0.0965	0.387	1.11	0.935	1.31	0.245	1
ZEB1	-0.319	0.272	-0.852	0.215	0.802	0.554	1.16	0.248	1
MYC	-0.268	0.229	-0.718	0.182	0.83	0.608	1.13	0.249	1
TNFRSF4	0.573	0.497	-0.401	1.55	1.49	0.757	2.92	0.255	1
COL6A3	-0.375	0.327	-1.01	0.265	0.771	0.495	1.2	0.257	1
BRIP1	-0.229	0.2	-0.62	0.163	0.853	0.65	1.12	0.258	1
TNFRSF8	0.534	0.469	-0.385	1.45	1.45	0.766	2.74	0.261	1
IFNGR2	0.127	0.113	-0.0945	0.348	1.09	0.937	1.27	0.267	1
IL22RA1	0.466	0.416	-0.349	1.28	1.38	0.785	2.43	0.268	1
MAML2	-0.185	0.165	-0.509	0.139	0.88	0.703	1.1	0.269	1
PIK3R1	-0.281	0.251	-0.772	0.211	0.823	0.586	1.16	0.269	1
BNIP3L	-0.203	0.182	-0.559	0.153	0.869	0.679	1.11	0.269	1
IL1R2	-0.374	0.334	-1.03	0.282	0.772	0.49	1.22	0.269	1
CDK6	-0.297	0.267	-0.82	0.225	0.814	0.566	1.17	0.271	1
CXCL2	0.591	0.532	-0.452	1.63	1.51	0.731	3.11	0.272	1
MAP3K5	0.223	0.202	-0.173	0.618	1.17	0.887	1.53	0.275	1
IRF9	0.178	0.161	-0.139	0.494	1.13	0.908	1.41	0.277	1
FCGRT	0.185	0.168	-0.145	0.514	1.14	0.905	1.43	0.277	1
ADM	-0.332	0.306	-0.932	0.267	0.794	0.524	1.2	0.283	1
TGFB3	-0.352	0.325	-0.99	0.286	0.783	0.503	1.22	0.285	1
STC1	-0.403	0.377	-1.14	0.336	0.756	0.453	1.26	0.291	1
PRLR	-0.635	0.596	-1.8	0.532	0.644	0.287	1.45	0.292	1
SRP54	0.104	0.0982	-0.0879	0.297	1.08	0.941	1.23	0.293	1
BRD3	-0.133	0.125	-0.378	0.113	0.912	0.769	1.08	0.296	1
VEGFB	-0.172	0.163	-0.493	0.148	0.887	0.711	1.11	0.297	1
MSH2	-0.215	0.204	-0.614	0.185	0.862	0.653	1.14	0.299	1
IFI16	0.233	0.222	-0.203	0.669	1.17	0.869	1.59	0.301	1
VEGFA	-0.267	0.256	-0.769	0.234	0.831	0.587	1.18	0.302	1
RAD50	-0.143	0.137	-0.412	0.126	0.906	0.751	1.09	0.303	1
RELB	0.148	0.142	-0.131	0.427	1.11	0.913	1.34	0.303	1
TNFRSF18	0.496	0.476	-0.438	1.43	1.41	0.738	2.69	0.303	1
FZD9	0.545	0.524	-0.482	1.57	1.46	0.716	2.97	0.304	1
IFNGR1	0.178	0.172	-0.16	0.516	1.13	0.895	1.43	0.307	1
FOSL1	0.294	0.285	-0.264	0.853	1.23	0.833	1.81	0.307	1
MICB	0.284	0.277	-0.258	0.826	1.22	0.836	1.77	0.31	1
WNT5A	-0.269	0.263	-0.784	0.245	0.83	0.581	1.19	0.31	1
RASAL1	-0.265	0.262	-0.778	0.248	0.832	0.583	1.19	0.317	1
GLI1	0.51	0.505	-0.48	1.5	1.42	0.717	2.83	0.318	1
IGF2R	0.139	0.138	-0.131	0.409	1.1	0.913	1.33	0.318	1
EIF4EBP1	-0.277	0.274	-0.814	0.26	0.826	0.569	1.2	0.318	1
PARP9	0.188	0.186	-0.177	0.552	1.14	0.884	1.47	0.319	1
TAF3	0.234	0.233	-0.222	0.69	1.18	0.857	1.61	0.32	1
CDKN2A	0.325	0.323	-0.309	0.959	1.25	0.807	1.94	0.321	1
CASP9	0.142	0.142	-0.136	0.42	1.1	0.91	1.34	0.323	1
SOX11	-0.606	0.608	-1.8	0.586	0.657	0.287	1.5	0.324	1
ACVR1C	0.417	0.421	-0.408	1.24	1.34	0.754	2.37	0.327	1
PROM1	-0.814	0.822	-2.43	0.797	0.569	0.186	1.74	0.327	1
CDKN1C	-0.275	0.279	-0.823	0.272	0.826	0.565	1.21	0.329	1
TWIST1	-0.364	0.373	-1.1	0.367	0.777	0.468	1.29	0.334	1
ICAM5	0.481	0.494	-0.486	1.45	1.4	0.714	2.73	0.335	1
SPP1	-0.441	0.454	-1.33	0.449	0.737	0.398	1.37	0.337	1
GNG4	0.475	0.489	-0.484	1.43	1.39	0.715	2.7	0.337	1
RB1	-0.129	0.134	-0.391	0.133	0.914	0.762	1.1	0.34	1
DNMT1	0.142	0.147	-0.147	0.431	1.1	0.903	1.35	0.341	1
ITGB8	-0.344	0.358	-1.05	0.358	0.788	0.485	1.28	0.342	1
SOX2	-0.569	0.593	-1.73	0.593	0.674	0.301	1.51	0.342	1
SBNO2	0.148	0.156	-0.159	0.454	1.11	0.896	1.37	0.35	1
IFIT1	-0.378	0.405	-1.17	0.416	0.77	0.444	1.33	0.356	1
COL11A2	0.418	0.45	-0.465	1.3	1.34	0.724	2.46	0.359	1
CASP3	0.14	0.151	-0.157	0.436	1.1	0.897	1.35	0.361	1
HDAC11	-0.166	0.18	-0.518	0.187	0.892	0.698	1.14	0.362	1
FSTL3	-0.237	0.258	-0.744	0.269	0.848	0.597	1.21	0.363	1
EGR1	-0.308	0.337	-0.969	0.353	0.808	0.511	1.28	0.366	1
ADAM12	-0.376	0.412	-1.18	0.431	0.771	0.44	1.35	0.366	1
GAS1	-0.408	0.449	-1.29	0.473	0.753	0.409	1.39	0.368	1
HLA-DQA1	1.29	1.43	-1.52	4.09	2.44	0.349	17	0.373	1
LGALS9	0.192	0.213	-0.226	0.61	1.14	0.855	1.53	0.373	1
RORC	-0.45	0.503	-1.44	0.536	0.732	0.37	1.45	0.376	1
PMS2	-0.126	0.141	-0.402	0.15	0.917	0.757	1.11	0.377	1
LAMA1	-0.448	0.503	-1.43	0.538	0.733	0.37	1.45	0.378	1
PFKM	-0.207	0.236	-0.67	0.256	0.866	0.628	1.19	0.385	1
TLR5	0.205	0.234	-0.255	0.664	1.15	0.838	1.58	0.387	1
COL11A1	-0.482	0.554	-1.57	0.603	0.716	0.337	1.52	0.388	1
CCNB1	-0.202	0.233	-0.658	0.254	0.869	0.634	1.19	0.389	1
CCND3	0.182	0.21	-0.229	0.592	1.13	0.853	1.51	0.39	1
MMRN2	0.223	0.258	-0.282	0.729	1.17	0.822	1.66	0.391	1
TPSAB1/B2	0.349	0.403	-0.442	1.14	1.27	0.736	2.2	0.391	1
IL34	0.29	0.336	-0.368	0.949	1.22	0.775	1.93	0.392	1
KDR	0.17	0.197	-0.216	0.555	1.12	0.861	1.47	0.393	1
ID4	-0.383	0.449	-1.26	0.497	0.767	0.417	1.41	0.398	1
IFI27	-0.286	0.335	-0.943	0.371	0.82	0.52	1.29	0.398	1
PLOD2	-0.208	0.246	-0.69	0.273	0.865	0.62	1.21	0.401	1
DAB2	0.202	0.239	-0.267	0.672	1.15	0.831	1.59	0.402	1
PPARG	0.305	0.362	-0.404	1.01	1.24	0.756	2.02	0.403	1
SERPINA1	0.603	0.716	-0.801	2.01	1.52	0.574	4.02	0.404	1
CCL7	0.433	0.518	-0.582	1.45	1.35	0.668	2.73	0.408	1
FAM124B	0.274	0.33	-0.372	0.92	1.21	0.773	1.89	0.41	1
AKT1	-0.113	0.136	-0.38	0.154	0.925	0.768	1.11	0.411	1
TMEM173	0.148	0.179	-0.202	0.498	1.11	0.869	1.41	0.412	1
EIF2AK2	-0.151	0.185	-0.513	0.211	0.9	0.701	1.16	0.416	1
FZD8	-0.249	0.308	-0.851	0.354	0.842	0.554	1.28	0.423	1
CDKN1A	0.191	0.238	-0.275	0.657	1.14	0.826	1.58	0.426	1
IFI6	-0.297	0.372	-1.03	0.432	0.814	0.491	1.35	0.429	1
WDR76	0.147	0.184	-0.214	0.507	1.11	0.862	1.42	0.429	1
SREBF1	0.139	0.175	-0.203	0.482	1.1	0.868	1.4	0.43	1
SPRY4	-0.185	0.233	-0.641	0.272	0.88	0.641	1.21	0.432	1
THY1	-0.231	0.292	-0.803	0.341	0.852	0.573	1.27	0.432	1
FUT4	-0.18	0.228	-0.628	0.267	0.882	0.647	1.2	0.433	1
PPARGC1B	0.198	0.251	-0.295	0.69	1.15	0.815	1.61	0.435	1
IFITM1	-0.247	0.314	-0.863	0.369	0.843	0.55	1.29	0.436	1
MMP7	-0.632	0.804	-2.21	0.944	0.645	0.217	1.92	0.436	1
IL11	0.27	0.346	-0.409	0.949	1.21	0.753	1.93	0.44	1
LTBP1	-0.161	0.207	-0.566	0.245	0.895	0.675	1.18	0.441	1
PIAS4	-0.0809	0.104	-0.286	0.124	0.945	0.82	1.09	0.443	1
IFI35	0.161	0.209	-0.249	0.572	1.12	0.841	1.49	0.445	1
WNT2	0.344	0.447	-0.532	1.22	1.27	0.692	2.33	0.445	1
WNT2B	-0.31	0.404	-1.1	0.481	0.806	0.466	1.4	0.446	1
ANLN	-0.191	0.25	-0.68	0.298	0.876	0.624	1.23	0.449	1
AQP9	0.367	0.481	-0.576	1.31	1.29	0.671	2.48	0.45	1
DTX3L	0.128	0.167	-0.201	0.456	1.09	0.87	1.37	0.45	1
PTGS2	0.304	0.403	-0.487	1.09	1.23	0.714	2.13	0.455	1
HLA-DQB1	0.894	1.2	-1.46	3.25	1.86	0.364	9.48	0.46	1
XCL1/2	0.298	0.401	-0.488	1.09	1.23	0.713	2.12	0.461	1
CCNA1	-0.361	0.489	-1.32	0.597	0.779	0.401	1.51	0.464	1
FADD	-0.0848	0.115	-0.31	0.141	0.943	0.806	1.1	0.465	1
OLR1	0.243	0.329	-0.403	0.888	1.18	0.756	1.85	0.465	1
PRR5	-0.155	0.211	-0.568	0.259	0.898	0.674	1.2	0.467	1
LDHB	-0.205	0.28	-0.755	0.345	0.867	0.593	1.27	0.468	1
IFIT2	0.215	0.295	-0.362	0.792	1.16	0.778	1.73	0.469	1
IKBKG	0.14	0.192	-0.237	0.517	1.1	0.849	1.43	0.469	1
TNFRSF25	0.178	0.252	-0.316	0.671	1.13	0.804	1.59	0.484	1
CDH5	0.165	0.234	-0.294	0.624	1.12	0.815	1.54	0.485	1
FGFR1	-0.221	0.316	-0.841	0.399	0.858	0.558	1.32	0.488	1
CCNO	-0.282	0.405	-1.08	0.512	0.822	0.474	1.43	0.489	1
ROBO4	-0.207	0.297	-0.789	0.375	0.866	0.579	1.3	0.49	1
CXCR4	0.179	0.258	-0.327	0.686	1.13	0.797	1.61	0.49	1
MAP3K8	0.107	0.154	-0.195	0.41	1.08	0.873	1.33	0.491	1
HK2	-0.148	0.214	-0.568	0.272	0.902	0.674	1.21	0.492	1
CDH2	0.345	0.5	-0.635	1.33	1.27	0.644	2.51	0.493	1
KIF2C	0.178	0.26	-0.331	0.688	1.13	0.795	1.61	0.496	1
ITGA6	-0.149	0.217	-0.574	0.276	0.902	0.672	1.21	0.496	1
NBN	-0.109	0.159	-0.421	0.203	0.927	0.747	1.15	0.497	1
VHL	-0.0764	0.112	-0.296	0.143	0.948	0.815	1.1	0.498	1
PDZK1IP1	-0.358	0.525	-1.39	0.672	0.78	0.382	1.59	0.499	1
APC	-0.0612	0.0904	-0.238	0.116	0.958	0.848	1.08	0.501	1
CES3	0.228	0.341	-0.441	0.897	1.17	0.737	1.86	0.507	1
NRAS	-0.0985	0.147	-0.387	0.19	0.934	0.765	1.14	0.507	1
MAGEC1	0.573	0.858	-1.11	2.26	1.49	0.463	4.78	0.508	1
LRRC32	-0.178	0.268	-0.703	0.347	0.884	0.614	1.27	0.51	1
RIPK1	0.0801	0.121	-0.158	0.318	1.06	0.897	1.25	0.512	1
MAP3K12	-0.171	0.258	-0.677	0.336	0.888	0.625	1.26	0.512	1
MAGEA1	0.299	0.453	-0.589	1.19	1.23	0.665	2.28	0.512	1
MLH1	0.098	0.15	-0.195	0.391	1.07	0.874	1.31	0.515	1
CXCL5	0.461	0.719	-0.948	1.87	1.38	0.518	3.65	0.525	1
FLT1	0.111	0.174	-0.23	0.452	1.08	0.852	1.37	0.528	1
CD79A	0.526	0.828	-1.1	2.15	1.44	0.467	4.44	0.528	1
UBE2C	-0.195	0.31	-0.803	0.413	0.873	0.573	1.33	0.532	1
BNIP3	0.144	0.23	-0.306	0.595	1.11	0.809	1.51	0.532	1
REN	-0.423	0.674	-1.75	0.898	0.746	0.298	1.86	0.533	1
EPM2AIP1	-0.107	0.171	-0.443	0.228	0.928	0.736	1.17	0.534	1
IL12RB2	0.323	0.517	-0.691	1.34	1.25	0.619	2.53	0.536	1
CEBPB	-0.105	0.169	-0.436	0.226	0.93	0.739	1.17	0.536	1
PARP4	0.0836	0.136	-0.182	0.349	1.06	0.881	1.27	0.541	1
RRM2	-0.15	0.245	-0.63	0.33	0.901	0.646	1.26	0.544	1
CDKN2B	0.167	0.274	-0.37	0.703	1.12	0.774	1.63	0.546	1
BCL2L1	-0.106	0.176	-0.45	0.238	0.929	0.732	1.18	0.549	1
MYD88	0.0772	0.129	-0.175	0.329	1.05	0.886	1.26	0.552	1
FGF13	0.21	0.351	-0.477	0.898	1.16	0.718	1.86	0.552	1
VEGFC	0.123	0.207	-0.282	0.528	1.09	0.822	1.44	0.555	1
TREM1	-0.254	0.428	-1.09	0.585	0.838	0.469	1.5	0.555	1
IER3	-0.21	0.354	-0.904	0.484	0.864	0.534	1.4	0.556	1
TGFB2	-0.302	0.511	-1.3	0.699	0.811	0.405	1.62	0.557	1
ITGA2	-0.167	0.284	-0.724	0.389	0.89	0.606	1.31	0.558	1
FAP	-0.198	0.339	-0.862	0.466	0.871	0.55	1.38	0.561	1
HELLS	-0.0994	0.17	-0.433	0.235	0.933	0.74	1.18	0.563	1
EZH2	0.111	0.19	-0.262	0.483	1.08	0.834	1.4	0.564	1
RPS6KB1	-0.0876	0.151	-0.383	0.208	0.941	0.767	1.15	0.564	1
HDAC3	0.0659	0.113	-0.156	0.288	1.05	0.897	1.22	0.564	1
BRCA2	0.119	0.205	-0.282	0.52	1.09	0.822	1.43	0.564	1
MX1	-0.222	0.384	-0.974	0.53	0.857	0.509	1.44	0.565	1
EIF5AL1	0.405	0.706	-0.98	1.79	1.32	0.507	3.46	0.569	1
GHR	0.258	0.454	-0.631	1.15	1.2	0.646	2.22	0.572	1
WNT11	-0.308	0.543	-1.37	0.757	0.808	0.386	1.69	0.573	1
ATF3	-0.128	0.227	-0.573	0.317	0.915	0.672	1.25	0.575	1
IL1RN	0.182	0.323	-0.452	0.816	1.13	0.731	1.76	0.576	1
MAGEA3/A6	0.466	0.831	-1.16	2.09	1.38	0.447	4.27	0.578	1
PLA2G2A	0.401	0.719	-1.01	1.81	1.32	0.497	3.51	0.58	1
PFKFB3	-0.116	0.212	-0.532	0.299	0.922	0.692	1.23	0.586	1
ROR2	-0.168	0.308	-0.772	0.436	0.89	0.585	1.35	0.588	1
MAGEA4	0.405	0.744	-1.05	1.86	1.32	0.481	3.64	0.589	1
RELA	0.0598	0.11	-0.156	0.276	1.04	0.898	1.21	0.59	1
STAT3	-0.0535	0.0996	-0.249	0.142	0.964	0.842	1.1	0.594	1
DEPTOR	-0.177	0.331	-0.825	0.471	0.884	0.564	1.39	0.595	1
EIF2B4	0.0702	0.134	-0.193	0.333	1.05	0.875	1.26	0.604	1
H2AFX	-0.121	0.233	-0.578	0.336	0.919	0.67	1.26	0.606	1
RICTOR	0.0737	0.143	-0.206	0.354	1.05	0.867	1.28	0.609	1
ENO1	-0.102	0.199	-0.492	0.288	0.932	0.711	1.22	0.61	1
MYCT1	0.13	0.254	-0.368	0.629	1.09	0.775	1.55	0.611	1
OLFML2B	-0.177	0.346	-0.856	0.502	0.885	0.553	1.42	0.612	1
JAK1	0.0632	0.124	-0.18	0.306	1.04	0.883	1.24	0.612	1
IFNAR1	0.0777	0.153	-0.222	0.377	1.06	0.857	1.3	0.614	1
ISG15	-0.204	0.401	-0.99	0.583	0.868	0.503	1.5	0.614	1
OASL	0.175	0.347	-0.505	0.855	1.13	0.705	1.81	0.616	1
TNFRSF17	0.492	0.978	-1.43	2.41	1.41	0.372	5.31	0.618	1
BAX	0.0424	0.0844	-0.123	0.208	1.03	0.918	1.15	0.618	1
ROCK1	-0.0606	0.121	-0.297	0.176	0.959	0.814	1.13	0.618	1
SAMD9	0.133	0.267	-0.391	0.657	1.1	0.762	1.58	0.622	1
UBE2T	-0.11	0.222	-0.546	0.326	0.927	0.685	1.25	0.623	1
CD1C	-0.245	0.498	-1.22	0.731	0.844	0.429	1.66	0.625	1
TNFSF4	0.169	0.345	-0.508	0.846	1.12	0.703	1.8	0.627	1
NEIL1	0.0938	0.193	-0.284	0.471	1.07	0.822	1.39	0.628	1
PTEN	-0.08	0.165	-0.403	0.243	0.946	0.756	1.18	0.63	1
KRAS	0.133	0.275	-0.406	0.673	1.1	0.755	1.59	0.63	1
MAGEC2	0.397	0.821	-1.21	2.01	1.32	0.432	4.01	0.631	1
BIRC5	-0.135	0.28	-0.683	0.413	0.911	0.623	1.33	0.631	1
GLS	-0.107	0.224	-0.546	0.331	0.928	0.685	1.26	0.634	1
TNFRSF1A	-0.0598	0.126	-0.306	0.186	0.959	0.809	1.14	0.636	1
IL33	0.178	0.376	-0.56	0.915	1.13	0.678	1.89	0.639	1
TGFBR1	0.0662	0.14	-0.209	0.341	1.05	0.865	1.27	0.64	1
FGF9	-0.271	0.574	-1.4	0.855	0.829	0.38	1.81	0.64	1
TNFRSF10C	-0.201	0.429	-1.04	0.639	0.87	0.486	1.56	0.641	1
SFRP4	-0.406	0.868	-2.11	1.29	0.755	0.232	2.45	0.642	1
CHUK	-0.0742	0.161	-0.39	0.242	0.95	0.763	1.18	0.647	1
CXorf36	0.13	0.282	-0.423	0.682	1.09	0.746	1.6	0.648	1
FCN1	0.134	0.291	-0.437	0.705	1.1	0.739	1.63	0.648	1
CXCL12	0.168	0.366	-0.549	0.885	1.12	0.683	1.85	0.648	1
GOT2	0.0761	0.17	-0.257	0.409	1.05	0.837	1.33	0.657	1
HRAS	-0.0612	0.139	-0.333	0.211	0.958	0.794	1.16	0.661	1
GOT1	0.103	0.234	-0.356	0.563	1.07	0.781	1.48	0.661	1
RNLS	-0.0784	0.182	-0.436	0.279	0.947	0.739	1.21	0.669	1
ITGA1	0.0825	0.192	-0.294	0.459	1.06	0.816	1.37	0.67	1
CBLC	-0.158	0.371	-0.885	0.569	0.896	0.542	1.48	0.672	1
ARNT2	-0.156	0.372	-0.886	0.573	0.897	0.541	1.49	0.676	1
CXCL1	-0.249	0.601	-1.43	0.929	0.841	0.372	1.9	0.68	1
INHBA	-0.133	0.321	-0.762	0.496	0.912	0.59	1.41	0.681	1
OAS2	0.125	0.303	-0.469	0.719	1.09	0.723	1.65	0.682	1
PALMD	-0.121	0.298	-0.705	0.463	0.919	0.613	1.38	0.686	1
TNFRSF10D	0.114	0.281	-0.437	0.666	1.08	0.739	1.59	0.686	1
OAS3	-0.129	0.318	-0.752	0.494	0.915	0.594	1.41	0.687	1
NOTCH1	-0.0655	0.162	-0.384	0.252	0.956	0.767	1.19	0.688	1
AREG	-0.302	0.753	-1.78	1.17	0.811	0.292	2.26	0.69	1
EXO1	-0.109	0.273	-0.644	0.426	0.927	0.64	1.34	0.691	1
P4HA1	-0.0868	0.218	-0.513	0.34	0.942	0.701	1.27	0.692	1
RSAD2	-0.135	0.34	-0.802	0.533	0.911	0.574	1.45	0.694	1
ANGPT1	0.134	0.338	-0.53	0.797	1.1	0.693	1.74	0.695	1
TYMS	-0.101	0.257	-0.605	0.404	0.932	0.657	1.32	0.697	1
CXCR2	0.175	0.449	-0.704	1.05	1.13	0.614	2.08	0.698	1
MMP1	0.344	0.884	-1.39	2.08	1.27	0.382	4.22	0.699	1
RAD51C	0.0731	0.189	-0.298	0.444	1.05	0.813	1.36	0.701	1
MKI67	-0.0889	0.232	-0.543	0.365	0.94	0.686	1.29	0.703	1
CTNNB1	-0.0546	0.144	-0.336	0.227	0.963	0.792	1.17	0.706	1
HLA-DQA2	0.352	0.934	-1.48	2.18	1.28	0.359	4.54	0.708	1
CASP8	0.0637	0.169	-0.268	0.395	1.05	0.831	1.31	0.708	1
BID	0.0786	0.21	-0.332	0.489	1.06	0.794	1.4	0.709	1
CX3CR1	-0.148	0.399	-0.931	0.634	0.902	0.524	1.55	0.712	1
IHH	0.204	0.566	-0.905	1.31	1.15	0.534	2.49	0.72	1
WNT7B	-0.179	0.499	-1.16	0.799	0.883	0.448	1.74	0.722	1
VTCN1	-0.32	0.894	-2.07	1.43	0.801	0.238	2.7	0.722	1
RIPK2	0.0743	0.21	-0.338	0.486	1.05	0.791	1.4	0.725	1
ANGPTL4	-0.14	0.399	-0.921	0.641	0.908	0.528	1.56	0.727	1
FANCA	-0.0744	0.215	-0.496	0.347	0.95	0.709	1.27	0.731	1
E2F3	-0.0564	0.165	-0.38	0.267	0.962	0.769	1.2	0.734	1
PIK3R2	-0.0613	0.18	-0.413	0.291	0.958	0.751	1.22	0.735	1
NFIL3	-0.0552	0.162	-0.373	0.263	0.962	0.772	1.2	0.735	1
PDGFB	-0.0711	0.209	-0.482	0.34	0.952	0.716	1.27	0.736	1
LOXL2	-0.101	0.301	-0.69	0.489	0.933	0.62	1.4	0.74	1
CRABP2	-0.163	0.487	-1.12	0.792	0.893	0.461	1.73	0.74	1
BAMBI	0.113	0.344	-0.56	0.787	1.08	0.678	1.73	0.743	1
HERC6	-0.101	0.307	-0.703	0.501	0.932	0.614	1.41	0.743	1
PTCD2	0.0517	0.158	-0.259	0.362	1.04	0.836	1.29	0.745	1
MS4A2	0.16	0.502	-0.824	1.14	1.12	0.565	2.21	0.751	1
PRKX	0.119	0.381	-0.628	0.866	1.09	0.647	1.82	0.756	1
PDGFA	-0.0791	0.257	-0.584	0.426	0.947	0.667	1.34	0.76	1
TGFBR2	0.0634	0.207	-0.343	0.469	1.04	0.789	1.38	0.761	1
POLD1	0.0503	0.165	-0.274	0.374	1.04	0.827	1.3	0.762	1
ELOB	-0.0529	0.178	-0.401	0.296	0.964	0.757	1.23	0.767	1
SELP	-0.141	0.482	-1.09	0.803	0.907	0.471	1.74	0.771	1
COL17A1	-0.216	0.739	-1.67	1.23	0.861	0.315	2.35	0.772	1
SLC11A1	0.0864	0.297	-0.495	0.668	1.06	0.71	1.59	0.772	1
IFITM2	0.0864	0.302	-0.505	0.678	1.06	0.705	1.6	0.776	1
OTOA	0.0297	0.104	-0.175	0.234	1.02	0.886	1.18	0.777	1
CDH11	-0.103	0.362	-0.814	0.607	0.931	0.569	1.52	0.777	1
SFXN1	0.0469	0.165	-0.277	0.371	1.03	0.825	1.29	0.778	1
IL6	-0.141	0.499	-1.12	0.837	0.907	0.46	1.79	0.778	1
MICA	-0.067	0.24	-0.537	0.403	0.955	0.689	1.32	0.781	1
CNTFR	-0.152	0.549	-1.23	0.923	0.9	0.427	1.9	0.782	1
KIT	-0.14	0.504	-1.13	0.849	0.908	0.458	1.8	0.783	1
MRE11	0.0462	0.169	-0.284	0.377	1.03	0.821	1.3	0.785	1
CCNE1	0.11	0.406	-0.686	0.906	1.08	0.621	1.87	0.788	1
PIK3CA	0.0399	0.151	-0.257	0.337	1.03	0.837	1.26	0.794	1
CCL14	0.143	0.561	-0.957	1.24	1.1	0.515	2.37	0.8	1
BRD4	-0.0386	0.153	-0.338	0.26	0.974	0.791	1.2	0.801	1
CDC25C	-0.0949	0.398	-0.875	0.685	0.936	0.545	1.61	0.813	1
OAS1	-0.0691	0.296	-0.649	0.511	0.953	0.638	1.42	0.816	1
IL11RA	-0.0803	0.347	-0.76	0.599	0.946	0.59	1.52	0.818	1
NCAM1	-0.113	0.49	-1.07	0.848	0.925	0.475	1.8	0.819	1
RAD51	0.0436	0.192	-0.332	0.419	1.03	0.795	1.34	0.821	1
SLC2A1	0.0565	0.25	-0.433	0.546	1.04	0.741	1.46	0.822	1
CLEC5A	0.0765	0.341	-0.591	0.744	1.05	0.664	1.68	0.823	1
GPC4	-0.0797	0.356	-0.776	0.617	0.946	0.584	1.53	0.824	1
HMGB1	-0.0493	0.225	-0.49	0.391	0.966	0.712	1.31	0.827	1
API5	-0.0198	0.0937	-0.203	0.164	0.986	0.869	1.12	0.833	1
FAS	0.0513	0.245	-0.429	0.532	1.04	0.743	1.45	0.835	1
DUSP5	0.0636	0.308	-0.54	0.667	1.05	0.688	1.59	0.837	1
ESR1	0.0942	0.463	-0.812	1	1.07	0.569	2	0.839	1
TIE1	0.0443	0.22	-0.386	0.475	1.03	0.765	1.39	0.841	1
CD36	0.077	0.386	-0.68	0.834	1.05	0.624	1.78	0.843	1
TCF3	0.0278	0.14	-0.246	0.302	1.02	0.843	1.23	0.843	1
NOTCH2	-0.0345	0.178	-0.383	0.314	0.976	0.767	1.24	0.847	1
PDGFRB	-0.0497	0.258	-0.555	0.456	0.966	0.681	1.37	0.848	1
CLEC14A	0.0406	0.211	-0.372	0.453	1.03	0.773	1.37	0.848	1
ARID1A	-0.0219	0.117	-0.25	0.207	0.985	0.841	1.15	0.852	1
CEP55	0.0489	0.267	-0.475	0.573	1.03	0.719	1.49	0.856	1
CTAG1B	0.148	0.834	-1.49	1.78	1.11	0.357	3.44	0.86	1
CENPF	-0.0535	0.319	-0.679	0.572	0.964	0.624	1.49	0.868	1
IKBKB	0.03	0.181	-0.324	0.384	1.02	0.799	1.3	0.869	1
BMP2	0.0502	0.314	-0.566	0.666	1.04	0.676	1.59	0.874	1
TNFSF9	-0.0496	0.322	-0.681	0.581	0.966	0.624	1.5	0.878	1
CDC20	0.0397	0.261	-0.472	0.551	1.03	0.721	1.47	0.88	1
TWF1	0.0314	0.213	-0.386	0.449	1.02	0.765	1.36	0.884	1
ARG1	-0.143	0.974	-2.05	1.77	0.906	0.241	3.4	0.884	1
CCL21	0.08	0.559	-1.02	1.18	1.06	0.495	2.26	0.887	1
EGFR	0.0348	0.246	-0.447	0.517	1.02	0.733	1.43	0.888	1
SLC16A1	0.0372	0.266	-0.484	0.559	1.03	0.715	1.47	0.889	1
ANGPT2	-0.0325	0.244	-0.51	0.445	0.978	0.702	1.36	0.894	1
NDUFA4L2	0.0454	0.352	-0.644	0.735	1.03	0.64	1.66	0.898	1
CXCL8	-0.102	0.808	-1.69	1.48	0.932	0.311	2.79	0.9	1
SNAI1	-0.031	0.255	-0.53	0.468	0.979	0.692	1.38	0.904	1
CD47	-0.0299	0.267	-0.553	0.494	0.98	0.681	1.41	0.911	1
CSF3R	0.0355	0.319	-0.59	0.661	1.02	0.664	1.58	0.912	1
RPTOR	0.0156	0.144	-0.266	0.297	1.01	0.832	1.23	0.914	1
MGMT	-0.0242	0.225	-0.465	0.416	0.983	0.725	1.33	0.915	1
TP53	-0.024	0.224	-0.463	0.415	0.983	0.725	1.33	0.915	1
S100A8	-0.0546	0.524	-1.08	0.973	0.963	0.472	1.96	0.917	1
MELK	-0.0264	0.257	-0.529	0.476	0.982	0.693	1.39	0.919	1
IFIH1	0.0248	0.259	-0.482	0.532	1.02	0.716	1.45	0.924	1
ERO1A	-0.0206	0.217	-0.447	0.406	0.986	0.734	1.32	0.925	1
DLL1	-0.03	0.343	-0.702	0.642	0.979	0.615	1.56	0.931	1
THBD	0.0247	0.306	-0.574	0.624	1.02	0.672	1.54	0.936	1
MMP9	-0.0315	0.395	-0.805	0.742	0.978	0.572	1.67	0.937	1
IRF7	0.0178	0.223	-0.42	0.456	1.01	0.747	1.37	0.937	1
GLUD1	0.0129	0.166	-0.313	0.339	1.01	0.805	1.26	0.938	1
APLNR	0.0296	0.386	-0.726	0.785	1.02	0.604	1.72	0.939	1
FYN	-0.0194	0.254	-0.517	0.478	0.987	0.699	1.39	0.939	1
IFIT3	0.0254	0.334	-0.63	0.681	1.02	0.646	1.6	0.94	1
TNFRSF11B	-0.0307	0.434	-0.881	0.82	0.979	0.543	1.77	0.944	1
COMP	-0.0368	0.525	-1.07	0.993	0.975	0.477	1.99	0.944	1
TNFAIP6	-0.0181	0.279	-0.565	0.528	0.988	0.676	1.44	0.949	1
BBS1	-0.0109	0.182	-0.368	0.346	0.992	0.775	1.27	0.953	1
HNF1A	-0.0401	0.805	-1.62	1.54	0.973	0.326	2.9	0.961	1
CCND2	-0.0166	0.338	-0.679	0.646	0.989	0.624	1.56	0.961	1
RPL7A	-0.00775	0.16	-0.32	0.305	0.995	0.801	1.24	0.961	1
SNCA	0.0171	0.356	-0.681	0.715	1.01	0.624	1.64	0.962	1
CCL20	-0.0284	0.602	-1.21	1.15	0.981	0.433	2.22	0.963	1
HLA-DRB5	0.056	1.64	-3.15	3.27	1.04	0.112	9.63	0.973	1
THBS1	-0.0105	0.319	-0.636	0.615	0.993	0.643	1.53	0.974	1
BAD	0.00483	0.17	-0.327	0.337	1	0.797	1.26	0.977	1
SLC7A5	-0.00895	0.332	-0.66	0.643	0.994	0.633	1.56	0.979	1
BCAT1	-0.0104	0.413	-0.819	0.798	0.993	0.567	1.74	0.98	1
PKM	-0.00428	0.281	-0.555	0.547	0.997	0.681	1.46	0.988	1
MTOR	-0.000441	0.0925	-0.182	0.181	1	0.882	1.13	0.996	1
TNFRSF10B	0.000463	0.146	-0.286	0.287	1	0.82	1.22	0.997	1
HDAC5	-0.000232	0.178	-0.349	0.349	1	0.785	1.27	0.999	1
