# Supplementary material for: Pembrolizumab and epigenetic modification with azacitidine reshapes the tumor microenvironment of platinum-resistant epithelial ovarian cancer: a phase 2 non-randomized clinical trial
Source: Commun Med (Lond). 2026 Feb 6;6:142. doi: 10.1038/s43856-026-01404-0 (PMC12988192; doi:10.1038/s43856-026-01404-0)
Supplement: Supplementary file 5 — Supplementary Data 3 [file 43856_2026_1404_MOESM5_ESM.xlsx]

## Sheet: SD 3
Supplementary Data 3. Pathway and cell type deconvolution from target gene expression analyses at baseline vs on-therapy tumors.
Trial ID	Sample ID	Timepoint	Antigen Presentation	Costimulatory Signaling	Immune Cell Adhesion and Migration	Interferon Signaling	Cytotoxic Cells Raw	T cells Raw	T cells vs TILs Relative	CD8 T cells vs TILs Relative
US023101	CBUAD_0758_FFPC2	On-Therapy	-0.532262	-0.941852	-1.79371	2.84365	5.8132	5.22967	-0.66464	1.22073
US071003	CBUAD_0745_FFPBL	Baseline	0.256553	1.00966	0.76109	-0.167061	5.83303	5.9032	-0.65233	0.353585
US023101	CBUAD_0758_FFPBL	Baseline	-1.84173	-0.5009	-1.14436	1.4839	5.38312	5.72234	-0.243276	1.15163
US023102	CBUAD_0759_FFPBL	Baseline	-3.17089	-5.17743	-3.75115	-1.38183	4.33516	3.6338	-1.2479	-0.870725
US023103	CBUAD_0760_FFPBL	Baseline	-4.10652	-6.02588	-4.67676	-0.487695	3.98738	4.14171	-0.542622	-0.0344
US083306	CBUAD_0768_FFPBL	Baseline	-3.50181	-3.37963	-4.35425	-2.30752	4.79269	5.06024	-0.282276	0.536578
US083308	CBUAD_0770_FFPBL	Baseline	-0.7638	1.2338	0.457761	-2.07424	5.71258	6.41403	-0.505523	-0.265843
US071002	CBUAD_0744_FFPC2	On-Therapy	1.58948	0.0878662	1.78016	2.74099	5.24718	4.94633	-0.873221	1.46875
US083305	CBUAD_0767_FFPC2	On-Therapy	3.08831	3.29428	2.41337	4.02704	6.0364	5.92158	-0.179081	0.423811
US083307	CBUAD_0769_FFPC2	On-Therapy	-5.16492	-6.23218	-6.64638	0.424682	3.88029	3.67535	-0.943244	-0.122932
US083803	CBUAD_0776_FFPC2	On-Therapy	6.562	10.2548	9.14019	2.04099	8.12809	8.37297	-0.409428	0.876965
US071002	CBUAD_0744_FFPBL	Baseline	0.478579	-1.05016	0.303664	0.853252	4.84521	4.82616	-1.0042	1.2597
US083305	CBUAD_0767_FFPBL	Baseline	-4.03967	-5.51149	-5.47033	-0.260847	4.64566	4.28974	-0.606038	0.680763
US083307	CBUAD_0769_FFPBL	Baseline	-5.0789	-5.03622	-5.37236	0.255836	4.16008	4.50346	-0.561879	0.159659
US083803	CBUAD_0776_FFPBL	Baseline	2.27556	2.50536	2.56129	3.40775	6.28697	6.40479	-0.479237	0.583178
US071004	CBUAD_0746_FFPC2	On-Therapy	5.34774	2.52051	3.37585	3.81948	6.73543	6.37055	0.049297	1.88611
US071011	CBUAD_0752_FFPC2	On-Therapy	1.08682	0.934646	0.221249	0.931001	5.62829	5.90311	-0.764779	-0.0387645
US023104	CBUAD_0761_FFPC2	On-Therapy	8.00632	9.79278	9.19928	5.43323	9.04586	8.26711	-0.474504	1.19252
US083802	CBUAD_0775_FFPC2	On-Therapy	0.681421	1.72797	2.12216	-1.83707	5.88867	5.69206	-0.650876	0.855832
US083804	CBUAD_0777_FFPC2	On-Therapy	-1.88565	-0.117849	-0.0864018	-4.78919	5.30804	5.89175	-0.0664803	1.52489
US071006	CBUAD_0748_FFPBL	Baseline	-5.90921	-7.16219	-6.17655	-6.40833	3.60517	3.11555	-1.2451	1.10184
US071008	CBUAD_0750_FFPBL	Baseline	1.16269	1.07624	0.854728	3.3532	5.06881	5.49264	-0.730174	-0.108189
US071011	CBUAD_0752_FFPBL	Baseline	-0.676061	-1.22636	-1.74857	-0.949417	5.23358	5.16695	-0.84469	0.183391
US083310	CBUAD_0771_FFPBL	Baseline	-0.29096	0.518655	1.03354	-1.99264	5.65018	5.60706	-0.7346	0.691671
US083313	CBUAD_0774_FFPBL	Baseline	-1.31524	-3.52491	-2.73411	0.660975	4.73006	3.98217	-1.0837	0.725515
US071007	CBUAD_0749_FFPC2	On-Therapy	4.9711	4.86152	5.31713	4.90734	5.64913	6.77063	-0.191256	0.191829
US071015	CBUAD_0756_FFPC2	On-Therapy	0.237159	-0.200107	0.174824	0.667595	4.73058	5.05831	-0.537193	0.0238734
US083312	CBUAD_0773_FFPC2	On-Therapy	-4.61611	-5.34708	-6.1166	-6.45588	4.29737	4.4749	-0.408677	0.78261
US071015	CBUAD_0756_FFPBL	Baseline	-1.56021	-2.30241	-1.40278	-0.439875	4.57664	4.85	-0.603915	0.00859577
US083312	CBUAD_0773_FFPBL	Baseline	-3.36263	-1.49404	-2.47699	-3.89198	4.66052	5.52628	-0.572752	-0.312781
US071012	CBUAD_0753_FFPC2	On-Therapy	5.33556	7.25486	7.28044	3.37302	7.31852	7.67674	-0.724049	0.0502693
US023102	CBUAD_0759_FFPC2	On-Therapy	2.21222	3.4148	3.59066	-0.252382	6.19438	6.98216	0.112195	1.36613
US023105	CBUAD_0762_FFPC2	On-Therapy	7.11508	9.48665	8.23404	4.21411	8.59699	8.00357	-0.252084	1.14637
US083306	CBUAD_0768_FFPC2	On-Therapy	-1.35859	-0.858481	-2.09832	-0.350324	6.02452	5.94882	0.0583222	1.35447
US071004	CBUAD_0746_FFPBL	Baseline	4.07681	2.0108	3.07096	2.03958	5.90913	5.90001	-0.63029	0.701265
US071005	CBUAD_0747_FFPBL	Baseline	-2.56389	-2.55475	-3.43383	-4.23684	5.04227	4.66066	-0.766778	0.00310804
US071012	CBUAD_0753_FFPBL	Baseline	3.72577	4.78107	4.9371	-0.742469	7.08684	6.85057	-1.08866	0.0784269
US023104	CBUAD_0761_FFPBL	Baseline	-1.20849	-1.64306	-2.51054	-1.29878	6.43373	5.2769	-0.838592	1.13128
US023105	CBUAD_0762_FFPBL	Baseline	2.56484	4.54694	3.84137	0.192366	6.82876	6.65983	-0.648788	0.506939
US083301	CBUAD_0763_FFPBL	Baseline	-4.38274	-4.51246	-3.83784	-2.97156	3.84943	4.07038	-0.809645	0.554994
US071003	CBUAD_0745_FFPC2	On-Therapy	5.86041	8.25379	7.86032	3.29322	7.32236	7.70204	-0.744426	0.200199
US071007	CBUAD_0749_FFPBL	Baseline	1.91719	2.02984	2.14351	2.92669	5.19301	6.07457	-0.414047	0.560398
US071009	CBUAD_0751_FFPBL	Baseline	-2.69181	-4.58492	-4.49086	-5.703	4.59715	4.24079	-0.967196	0.402236
US071013	CBUAD_0754_FFPBL	Baseline	-5.81891	-5.82174	-6.97306	-2.17275	4.06959	4.3574	-0.411731	0.0518878
US083304	CBUAD_0766_FFPBL	Baseline	-0.801994	-1.86696	-1.38311	-0.640931	4.64859	4.86135	-1.30944	-0.635063
US083802	CBUAD_0775_FFPBL	Baseline	-0.203316	0.296248	0.470642	-3.94856	5.36769	5.53244	-0.593117	1.39334
US083804	CBUAD_0777_FFPBL	Baseline	-2.43668	-4.38811	-2.41448	-3.55845	4.42282	4.4373	-0.629568	1.20117
US083809	CBUAD_0781_FFPBL	Baseline	0.731395	-0.431956	-0.0520088	5.42973	5.15174	5.17717	-0.809606	1.07299
