# Supplementary material for: Pembrolizumab and epigenetic modification with azacitidine reshapes the tumor microenvironment of platinum-resistant epithelial ovarian cancer: a phase 2 non-randomized clinical trial
Source: Commun Med (Lond). 2026 Feb 6;6:142. doi: 10.1038/s43856-026-01404-0 (PMC12988192; doi:10.1038/s43856-026-01404-0)
Supplement: Supplementary file 6 — Supplementary Data 4 [file 43856_2026_1404_MOESM6_ESM.xlsx]

## Sheet: SD 4
Supplementary Data 4. Differential enrichment from target gene expression analyses at baseline vs on-therapy tumors, focusing on high-grade serous carcinomas.
Gene	log2 Fold Change	Std Error (log2)	Lower Confidence Limit (log2)	Upper Confidence Limit (log2)	Linear Fold Change	Lower Confidence Limit (linear)	Upper Confidence Limit (linear)	P value	Adjusted P value
IFNG	2.34	0.45	1.46	3.22	5.07	2.75	9.34	5.47e-06	0.0296
GZMA	1.89	0.401	1.11	2.68	3.72	2.16	6.41	2.62e-05	0.0476
CTLA4	1.64	0.354	0.943	2.33	3.11	1.92	5.03	3.57e-05	0.0476
GZMH	2.11	0.456	1.21	3	4.31	2.32	8	3.59e-05	0.0476
NKG7	1.53	0.341	0.862	2.2	2.89	1.82	4.59	5.46e-05	0.0476
CCL5	1.51	0.337	0.844	2.17	2.84	1.8	4.49	5.93e-05	0.0476
CXCR6	1.83	0.411	1.02	2.63	3.55	2.03	6.21	6.17e-05	0.0476
CD80	1	0.231	0.55	1.46	2	1.46	2.75	8.9e-05	0.0533
CCL4	1.5	0.347	0.817	2.18	2.82	1.76	4.52	9.44e-05	0.0533
CD274	1.37	0.319	0.748	2	2.59	1.68	4	9.87e-05	0.0533
CTSS	1.13	0.265	0.608	1.65	2.19	1.52	3.14	0.000115	0.0547
C1QB	1.18	0.278	0.632	1.72	2.26	1.55	3.29	0.000122	0.0547
CD2	1.4	0.335	0.741	2.05	2.63	1.67	4.15	0.000148	0.0572
IRF1	0.945	0.229	0.498	1.39	1.93	1.41	2.63	0.000165	0.0572
LILRB4	1.1	0.265	0.575	1.62	2.14	1.49	3.06	0.00017	0.0572
CXCL9	2.12	0.513	1.11	3.12	4.33	2.16	8.7	0.000173	0.0572
CD8A	1.45	0.353	0.758	2.14	2.73	1.69	4.41	0.00018	0.0572
CD6	1.28	0.315	0.658	1.89	2.42	1.58	3.72	0.000217	0.065
GBP4	1.36	0.338	0.696	2.02	2.56	1.62	4.06	0.000237	0.0657
GBP2	0.998	0.249	0.511	1.49	2	1.42	2.8	0.000243	0.0657
CCR5	1.2	0.3	0.61	1.79	2.29	1.53	3.45	0.00026	0.0668
PRF1	1.66	0.421	0.836	2.49	3.16	1.79	5.61	0.000298	0.07
ITGAL	1.3	0.33	0.65	1.94	2.46	1.57	3.85	0.000312	0.07
KLRK1	1.59	0.405	0.796	2.38	3.01	1.74	5.21	0.000315	0.07
CD244	1.62	0.414	0.81	2.43	3.08	1.75	5.4	0.000324	0.07
SH2D1A	1.49	0.387	0.736	2.25	2.82	1.67	4.77	0.000382	0.0723
FCGR1A	0.975	0.252	0.48	1.47	1.97	1.39	2.77	0.000385	0.0723
HAVCR2	0.871	0.226	0.428	1.31	1.83	1.35	2.49	0.000393	0.0723
CCL3/L1	1.27	0.33	0.621	1.91	2.41	1.54	3.77	0.000404	0.0723
TNFRSF14	0.699	0.182	0.342	1.06	1.62	1.27	2.08	0.000409	0.0723
LAG3	1.5	0.39	0.732	2.26	2.82	1.66	4.79	0.000415	0.0723
CD3G	1.37	0.36	0.669	2.08	2.59	1.59	4.23	0.000435	0.0734
LCK	1.39	0.367	0.668	2.11	2.62	1.59	4.31	0.000488	0.0799
FASLG	1.74	0.463	0.835	2.65	3.35	1.78	6.28	0.000516	0.0803
PDCD1LG2	1.14	0.302	0.544	1.73	2.2	1.46	3.31	0.000521	0.0803
ZAP70	1.3	0.349	0.621	1.99	2.47	1.54	3.97	0.000552	0.0828
NLRC5	0.772	0.209	0.363	1.18	1.71	1.29	2.27	0.000617	0.09
GZMK	1.6	0.438	0.744	2.46	3.04	1.68	5.51	0.000701	0.0995
TRAF1	0.863	0.237	0.398	1.33	1.82	1.32	2.51	0.000749	0.0996
GIMAP4	0.884	0.243	0.407	1.36	1.85	1.33	2.57	0.00075	0.0996
SERPINB5	-2.07	0.571	-3.19	-0.955	0.238	0.109	0.516	0.000756	0.0996
CD3D	1.48	0.41	0.676	2.28	2.79	1.6	4.87	0.000817	0.105
C1QA	1.01	0.283	0.46	1.57	2.02	1.38	2.97	0.000877	0.11
CD86	0.808	0.227	0.363	1.25	1.75	1.29	2.38	0.000945	0.114
HLA-E	0.671	0.189	0.301	1.04	1.59	1.23	2.06	0.000948	0.114
CD68	0.758	0.215	0.338	1.18	1.69	1.26	2.26	0.00101	0.117
CD45RO	1.02	0.29	0.456	1.59	2.03	1.37	3.02	0.00102	0.117
PTPRC	1.08	0.306	0.477	1.67	2.11	1.39	3.19	0.00105	0.118
IL10RA	0.901	0.258	0.396	1.41	1.87	1.32	2.65	0.00112	0.123
SAMSN1	0.925	0.265	0.405	1.44	1.9	1.32	2.72	0.00115	0.124
HLA-DMB	0.834	0.241	0.361	1.31	1.78	1.28	2.47	0.00126	0.133
CD247	1.39	0.403	0.596	2.18	2.61	1.51	4.52	0.00134	0.139
TIGIT	1.25	0.365	0.533	1.96	2.38	1.45	3.9	0.0014	0.14
IL2RB	1.14	0.334	0.487	1.8	2.21	1.4	3.47	0.00142	0.14
NCR1	1.48	0.433	0.628	2.33	2.78	1.55	5.02	0.00144	0.14
HLA-DRA	0.887	0.26	0.377	1.4	1.85	1.3	2.63	0.00146	0.14
DKK1	-1.57	0.461	-2.47	-0.662	0.338	0.181	0.632	0.0015	0.142
TLR8	1.26	0.372	0.53	1.99	2.39	1.44	3.96	0.00155	0.143
CD84	0.831	0.246	0.349	1.31	1.78	1.27	2.48	0.00157	0.143
IL2RG	1.18	0.349	0.491	1.86	2.26	1.41	3.63	0.00163	0.143
TLR4	0.75	0.223	0.313	1.19	1.68	1.24	2.28	0.00164	0.143
FCGR3A/B	0.781	0.232	0.326	1.24	1.72	1.25	2.35	0.00164	0.143
ERBB2	-1.45	0.432	-2.29	-0.599	0.367	0.204	0.66	0.00174	0.149
CD7	1.27	0.381	0.524	2.02	2.41	1.44	4.05	0.00178	0.15
ITGB2	0.903	0.271	0.371	1.44	1.87	1.29	2.7	0.00182	0.151
GNLY	1.35	0.406	0.552	2.14	2.54	1.47	4.42	0.00186	0.152
PDCD1	1.44	0.437	0.589	2.3	2.72	1.5	4.93	0.00194	0.156
CD3E	1.21	0.368	0.492	1.94	2.32	1.41	3.83	0.002	0.158
CD8B	1.17	0.357	0.473	1.87	2.25	1.39	3.66	0.00205	0.161
CD5	1.33	0.405	0.533	2.12	2.51	1.45	4.34	0.00212	0.163
ICOS	1.45	0.448	0.571	2.33	2.73	1.49	5.02	0.00239	0.181
LYZ	1.37	0.425	0.538	2.2	2.58	1.45	4.6	0.00243	0.181
CCR4	1.08	0.334	0.422	1.73	2.11	1.34	3.32	0.00245	0.181
GBP1	0.876	0.272	0.342	1.41	1.84	1.27	2.66	0.0025	0.181
CASP1	0.579	0.18	0.226	0.933	1.49	1.17	1.91	0.00252	0.181
B2M	0.586	0.184	0.226	0.946	1.5	1.17	1.93	0.00267	0.189
FCGR2A	0.765	0.241	0.292	1.24	1.7	1.22	2.36	0.00284	0.199
STAT4	0.897	0.284	0.34	1.45	1.86	1.27	2.74	0.00296	0.205
CXCR3	1.29	0.412	0.482	2.1	2.44	1.4	4.27	0.00317	0.217
GIMAP6	0.78	0.251	0.288	1.27	1.72	1.22	2.42	0.00336	0.227
CD70	1.05	0.34	0.382	1.71	2.07	1.3	3.28	0.00362	0.241
CD96	1.14	0.372	0.415	1.87	2.21	1.33	3.66	0.00368	0.242
IL2RA	1.1	0.359	0.398	1.81	2.15	1.32	3.5	0.00376	0.245
HLA-DOA	0.971	0.319	0.346	1.6	1.96	1.27	3.02	0.004	0.257
TNFSF13B	0.67	0.22	0.238	1.1	1.59	1.18	2.15	0.00409	0.26
JAK2	0.577	0.191	0.203	0.951	1.49	1.15	1.93	0.00427	0.267
CYBB	0.818	0.271	0.287	1.35	1.76	1.22	2.55	0.00431	0.267
CMKLR1	0.783	0.26	0.273	1.29	1.72	1.21	2.45	0.00439	0.267
SLAMF7	1.4	0.467	0.489	2.32	2.65	1.4	4.99	0.00443	0.267
TDO2	1.68	0.56	0.586	2.78	3.21	1.5	6.87	0.00445	0.267
NFAM1	0.796	0.265	0.276	1.32	1.74	1.21	2.49	0.0045	0.267
HLA-DPB1	0.83	0.277	0.287	1.37	1.78	1.22	2.59	0.00458	0.269
LILRB2	0.771	0.258	0.264	1.28	1.71	1.2	2.42	0.00474	0.274
TRAT1	1.33	0.445	0.454	2.2	2.51	1.37	4.59	0.00477	0.274
IRF8	0.787	0.265	0.268	1.31	1.73	1.2	2.47	0.0049	0.279
GZMB	1.51	0.511	0.508	2.51	2.85	1.42	5.7	0.00511	0.288
LY9	1.26	0.429	0.423	2.11	2.4	1.34	4.3	0.00522	0.291
CD28	0.964	0.328	0.322	1.61	1.95	1.25	3.04	0.00528	0.291
HLA-F	0.706	0.241	0.234	1.18	1.63	1.18	2.26	0.00546	0.297
CCL8	1.33	0.456	0.44	2.23	2.52	1.36	4.69	0.00553	0.299
PIK3R5	0.718	0.247	0.235	1.2	1.65	1.18	2.3	0.00571	0.304
STAT1	0.655	0.225	0.214	1.1	1.58	1.16	2.14	0.00575	0.304
CD27	1.41	0.49	0.448	2.37	2.66	1.36	5.17	0.00635	0.333
TNFRSF9	0.981	0.344	0.307	1.65	1.97	1.24	3.15	0.00667	0.346
CLEC7A	0.702	0.246	0.219	1.18	1.63	1.16	2.27	0.00676	0.348
APOE	0.801	0.286	0.24	1.36	1.74	1.18	2.57	0.00768	0.389
CD4	0.65	0.232	0.195	1.1	1.57	1.14	2.15	0.00772	0.389
CXCL10	1.14	0.408	0.341	1.94	2.2	1.27	3.83	0.00779	0.389
FOXP3	0.935	0.336	0.277	1.59	1.91	1.21	3.02	0.008	0.396
CD40	0.65	0.235	0.19	1.11	1.57	1.14	2.16	0.00833	0.409
C2	0.769	0.278	0.224	1.31	1.7	1.17	2.49	0.00844	0.41
CXCL14	-1.49	0.54	-2.55	-0.431	0.356	0.171	0.742	0.00856	0.413
ITGAX	0.617	0.225	0.176	1.06	1.53	1.13	2.08	0.00891	0.422
LILRA3	1.39	0.507	0.394	2.38	2.62	1.31	5.21	0.00903	0.422
SOCS1	0.734	0.268	0.208	1.26	1.66	1.16	2.39	0.00906	0.422
APOL6	0.628	0.229	0.178	1.08	1.55	1.13	2.11	0.00908	0.422
IRF2	0.318	0.117	0.0897	0.547	1.25	1.06	1.46	0.00923	0.423
CD40LG	1.26	0.461	0.354	2.16	2.39	1.28	4.47	0.00924	0.423
SIGLEC8	1.37	0.505	0.378	2.36	2.58	1.3	5.12	0.00973	0.441
TBX21	1.16	0.431	0.317	2.01	2.24	1.25	4.01	0.01	0.451
CD48	0.889	0.333	0.236	1.54	1.85	1.18	2.91	0.0108	0.475
PSMB10	0.585	0.219	0.155	1.01	1.5	1.11	2.02	0.0108	0.475
PIK3CG	0.833	0.313	0.22	1.45	1.78	1.16	2.73	0.011	0.475
MS4A4A	0.627	0.235	0.165	1.09	1.54	1.12	2.13	0.011	0.475
CXCL13	1.42	0.536	0.374	2.48	2.68	1.3	5.56	0.0111	0.475
CCL18	1.45	0.547	0.381	2.52	2.74	1.3	5.75	0.0111	0.475
LAIR1	0.691	0.26	0.181	1.2	1.61	1.13	2.3	0.0112	0.475
HLA-DPA1	0.803	0.303	0.209	1.4	1.74	1.16	2.63	0.0113	0.475
NFATC2	0.538	0.204	0.137	0.938	1.45	1.1	1.92	0.0119	0.49
SIRPB2	0.692	0.263	0.176	1.21	1.62	1.13	2.31	0.0119	0.49
PLA1A	1.39	0.529	0.353	2.42	2.62	1.28	5.37	0.012	0.49
TLR1	0.559	0.213	0.142	0.975	1.47	1.1	1.97	0.012	0.49
CSF2	1.14	0.433	0.287	1.98	2.2	1.22	3.96	0.0121	0.492
TMEM140	0.561	0.214	0.141	0.981	1.48	1.1	1.97	0.0123	0.496
IL21R	1.07	0.415	0.258	1.88	2.1	1.2	3.69	0.0134	0.535
ITGA4	0.667	0.259	0.159	1.17	1.59	1.12	2.26	0.0136	0.54
ICAM1	0.78	0.303	0.186	1.37	1.72	1.14	2.59	0.0137	0.54
CD69	0.757	0.296	0.176	1.34	1.69	1.13	2.53	0.0143	0.561
HLA-A	0.961	0.379	0.218	1.7	1.95	1.16	3.26	0.0151	0.586
TPM1	-0.668	0.265	-1.19	-0.148	0.629	0.439	0.902	0.0157	0.602
CD163	0.572	0.227	0.127	1.02	1.49	1.09	2.02	0.0157	0.602
JAK3	0.693	0.276	0.152	1.23	1.62	1.11	2.35	0.016	0.602
MS4A6A	0.729	0.29	0.16	1.3	1.66	1.12	2.46	0.016	0.602
EOMES	1.24	0.493	0.271	2.2	2.36	1.21	4.6	0.016	0.602
TNFRSF1B	0.629	0.252	0.136	1.12	1.55	1.1	2.18	0.0164	0.611
CD38	1.27	0.511	0.273	2.28	2.42	1.21	4.84	0.0167	0.616
MRC1	0.797	0.32	0.17	1.42	1.74	1.12	2.68	0.0168	0.616
CD45RB	0.821	0.33	0.174	1.47	1.77	1.13	2.77	0.0169	0.616
CD74	0.664	0.268	0.14	1.19	1.58	1.1	2.28	0.0171	0.62
TCL1A	1.6	0.648	0.333	2.87	3.04	1.26	7.32	0.0175	0.63
ADORA2A	0.748	0.303	0.154	1.34	1.68	1.11	2.53	0.0177	0.632
TNFSF18	0.981	0.398	0.201	1.76	1.97	1.15	3.39	0.0178	0.633
HCK	0.661	0.269	0.134	1.19	1.58	1.1	2.28	0.0182	0.643
BTLA	1.24	0.505	0.246	2.23	2.35	1.19	4.68	0.0187	0.654
TAP1	0.669	0.274	0.131	1.21	1.59	1.1	2.31	0.019	0.663
KLRD1	0.929	0.382	0.181	1.68	1.9	1.13	3.2	0.0193	0.669
IL24	1.12	0.463	0.216	2.03	2.18	1.16	4.09	0.0197	0.677
TNFSF8	0.753	0.312	0.142	1.36	1.69	1.1	2.57	0.0201	0.687
NOD2	0.557	0.231	0.105	1.01	1.47	1.08	2.01	0.0202	0.687
CXCL3	1.1	0.462	0.199	2.01	2.15	1.15	4.02	0.0214	0.719
LAMC2	-0.855	0.358	-1.56	-0.154	0.553	0.34	0.899	0.0214	0.719
SFRP1	-1.14	0.477	-2.07	-0.202	0.455	0.238	0.869	0.0217	0.721
ICAM3	0.646	0.271	0.114	1.18	1.57	1.08	2.26	0.0219	0.721
NFKB1	0.298	0.125	0.0525	0.544	1.23	1.04	1.46	0.022	0.721
TNFAIP3	0.577	0.243	0.101	1.05	1.49	1.07	2.07	0.022	0.721
HLA-DMA	0.66	0.281	0.109	1.21	1.58	1.08	2.31	0.0236	0.768
CTSW	0.874	0.375	0.14	1.61	1.83	1.1	3.05	0.0245	0.79
TLR2	0.5	0.214	0.0797	0.92	1.41	1.06	1.89	0.0246	0.79
HLA-C	0.526	0.227	0.0815	0.97	1.44	1.06	1.96	0.0253	0.809
GLUL	0.34	0.149	0.0485	0.632	1.27	1.03	1.55	0.0274	0.87
WNT10A	-0.984	0.434	-1.84	-0.133	0.505	0.28	0.912	0.0286	0.903
TREM2	0.666	0.294	0.0891	1.24	1.59	1.06	2.37	0.0289	0.904
CD14	0.517	0.229	0.0689	0.965	1.43	1.05	1.95	0.029	0.904
GZMM	1.05	0.466	0.137	1.96	2.07	1.1	3.9	0.0295	0.915
IL6R	0.535	0.239	0.0667	1	1.45	1.05	2	0.0305	0.941
IL2	1.21	0.54	0.147	2.26	2.31	1.11	4.81	0.031	0.948
LILRA1	0.742	0.332	0.0901	1.39	1.67	1.06	2.63	0.0311	0.948
C5	1.3	0.587	0.152	2.45	2.47	1.11	5.48	0.0319	0.962
FBP1	1.11	0.5	0.129	2.09	2.16	1.09	4.26	0.032	0.962
HES1	-0.532	0.24	-1	-0.0616	0.692	0.499	0.958	0.0321	0.962
KIR2DL3	1.27	0.577	0.139	2.4	2.41	1.1	5.28	0.0333	0.993
PTGER4	0.611	0.278	0.0661	1.16	1.53	1.05	2.23	0.0335	0.994
SIGLEC1	0.575	0.264	0.0572	1.09	1.49	1.04	2.13	0.0352	1
GPSM3	0.557	0.257	0.0536	1.06	1.47	1.04	2.09	0.0358	1
FPR3	0.458	0.211	0.044	0.873	1.37	1.03	1.83	0.0358	1
PC	0.723	0.338	0.0599	1.39	1.65	1.04	2.61	0.0385	1
KAT2B	0.361	0.169	0.0296	0.693	1.28	1.02	1.62	0.0386	1
CSF2RB	0.768	0.362	0.0591	1.48	1.7	1.04	2.78	0.0396	1
ITGAE	0.347	0.164	0.0257	0.669	1.27	1.02	1.59	0.0403	1
IL15	0.671	0.318	0.0475	1.29	1.59	1.03	2.45	0.0409	1
MS4A1	1.28	0.605	0.0896	2.46	2.42	1.06	5.51	0.041	1
BBC3	0.426	0.202	0.0297	0.823	1.34	1.02	1.77	0.0412	1
SELL	0.789	0.378	0.049	1.53	1.73	1.03	2.89	0.0427	1
PVRIG	0.502	0.24	0.0311	0.974	1.42	1.02	1.96	0.0428	1
LY96	0.541	0.259	0.0335	1.05	1.45	1.02	2.07	0.0428	1
IRF4	1.06	0.508	0.0624	2.06	2.08	1.04	4.16	0.0434	1
RIPK3	0.518	0.249	0.0299	1.01	1.43	1.02	2.01	0.0437	1
ITGAM	0.543	0.261	0.0303	1.05	1.46	1.02	2.08	0.0441	1
PSMB9	0.528	0.256	0.0255	1.03	1.44	1.02	2.04	0.0457	1
CXCL11	0.981	0.478	0.0445	1.92	1.97	1.03	3.78	0.0463	1
TYMP	0.494	0.242	0.0198	0.968	1.41	1.01	1.96	0.0475	1
FCAR	0.863	0.423	0.0344	1.69	1.82	1.02	3.23	0.0475	1
CCL13	1.11	0.545	0.0416	2.18	2.16	1.03	4.52	0.0481	1
TAP2	0.455	0.224	0.0168	0.893	1.37	1.01	1.86	0.0482	1
IDO1	0.915	0.451	0.031	1.8	1.89	1.02	3.48	0.0489	1
BLK	1.01	0.498	0.0326	1.99	2.01	1.02	3.96	0.0492	1
NFKB2	0.258	0.128	0.00832	0.508	1.2	1.01	1.42	0.0492	1
TWIST2	0.989	0.489	0.0311	1.95	1.99	1.02	3.86	0.0494	1
ADGRE1	0.965	0.478	0.0288	1.9	1.95	1.02	3.73	0.0498	1
SMAD5	-0.281	0.14	-0.554	-0.00721	0.823	0.681	0.995	0.0507	1
CD276	-0.417	0.208	-0.825	-0.00963	0.749	0.564	0.993	0.0513	1
A2M	0.558	0.28	0.00863	1.11	1.47	1.01	2.15	0.053	1
COL5A1	-0.652	0.329	-1.3	-0.00734	0.636	0.407	0.995	0.054	1
SIRPA	0.433	0.219	0.00351	0.863	1.35	1	1.82	0.0547	1
WNT3A	1.14	0.577	0.00857	2.27	2.2	1.01	4.82	0.0549	1
TSLP	0.829	0.42	0.00471	1.65	1.78	1	3.14	0.0553	1
IL16	0.599	0.304	0.00248	1.2	1.51	1	2.29	0.0557	1
P4HA2	-0.469	0.239	-0.937	-0.00155	0.722	0.522	0.999	0.0559	1
DUSP1	-0.828	0.422	-1.65	-0.00123	0.563	0.318	0.999	0.0563	1
MARCO	0.871	0.447	-0.00474	1.75	1.83	0.997	3.36	0.0579	1
SPIB	1.03	0.526	-0.00598	2.06	2.04	0.996	4.16	0.058	1
KIR3DL1	1.15	0.592	-0.011	2.31	2.22	0.992	4.95	0.0589	1
HDAC4	-0.343	0.179	-0.694	0.00783	0.788	0.618	1.01	0.0621	1
PIK3CD	0.418	0.219	-0.0105	0.846	1.34	0.993	1.8	0.0627	1
COL17A1	-1.22	0.637	-2.46	0.0324	0.43	0.181	1.02	0.0631	1
MXI1	-0.378	0.2	-0.769	0.0134	0.77	0.587	1.01	0.0653	1
PSMB5	-0.233	0.123	-0.474	0.00836	0.851	0.72	1.01	0.0654	1
F2RL1	-0.615	0.328	-1.26	0.0287	0.653	0.418	1.02	0.0681	1
HLA-DRB1	0.67	0.358	-0.0314	1.37	1.59	0.978	2.59	0.0682	1
TNFSF13	0.394	0.211	-0.0192	0.808	1.31	0.987	1.75	0.0686	1
SERPINH1	-0.385	0.206	-0.79	0.0193	0.766	0.578	1.01	0.069	1
SMAP1	-0.187	0.1	-0.383	0.00994	0.879	0.767	1.01	0.0698	1
FCRL2	1.08	0.582	-0.0651	2.22	2.11	0.956	4.65	0.0716	1
CCND1	-0.554	0.3	-1.14	0.0344	0.681	0.453	1.02	0.072	1
CD19	1.03	0.559	-0.0671	2.13	2.04	0.955	4.36	0.0728	1
TNFRSF18	0.805	0.439	-0.0563	1.67	1.75	0.962	3.17	0.0741	1
MLANA	0.957	0.524	-0.0696	1.98	1.94	0.953	3.95	0.0748	1
HEY1	-0.55	0.303	-1.14	0.043	0.683	0.453	1.03	0.0762	1
KIR3DL2	1.11	0.613	-0.0951	2.31	2.15	0.936	4.95	0.0783	1
IRF5	0.323	0.179	-0.0287	0.674	1.25	0.98	1.6	0.079	1
SYK	0.338	0.189	-0.0328	0.709	1.26	0.978	1.63	0.0812	1
ALDOC	0.461	0.261	-0.0501	0.972	1.38	0.966	1.96	0.0843	1
FAM30A	1.05	0.596	-0.118	2.22	2.07	0.922	4.65	0.0853	1
CCR2	0.714	0.406	-0.0817	1.51	1.64	0.945	2.85	0.0859	1
IL7R	0.577	0.329	-0.0674	1.22	1.49	0.954	2.33	0.0866	1
CCL2	0.505	0.288	-0.0601	1.07	1.42	0.959	2.1	0.0872	1
DEFB134	0.999	0.571	-0.119	2.12	2	0.921	4.34	0.0872	1
WNT4	0.911	0.523	-0.114	1.94	1.88	0.924	3.83	0.0888	1
CD79B	0.9	0.517	-0.114	1.91	1.87	0.924	3.77	0.0892	1
RASGRF1	0.774	0.446	-0.1	1.65	1.71	0.933	3.14	0.0899	1
TRIM21	0.274	0.158	-0.0367	0.584	1.21	0.975	1.5	0.0913	1
CLECL1	0.573	0.333	-0.08	1.23	1.49	0.946	2.34	0.0928	1
MAGEB2	0.885	0.516	-0.127	1.9	1.85	0.916	3.73	0.0938	1
C5AR1	0.445	0.26	-0.0643	0.954	1.36	0.956	1.94	0.0942	1
SGK1	0.427	0.25	-0.0621	0.917	1.34	0.958	1.89	0.0944	1
TLR3	0.356	0.209	-0.0535	0.766	1.28	0.964	1.7	0.0958	1
CD209	0.606	0.357	-0.0929	1.31	1.52	0.938	2.47	0.0966	1
NFKBIA	0.328	0.193	-0.0504	0.707	1.26	0.966	1.63	0.0968	1
P2RY13	0.582	0.343	-0.0905	1.26	1.5	0.939	2.39	0.0972	1
IL1B	0.599	0.353	-0.0934	1.29	1.51	0.937	2.45	0.0974	1
UBA7	0.247	0.146	-0.0389	0.533	1.19	0.973	1.45	0.0978	1
EPCAM	-0.51	0.302	-1.1	0.0817	0.702	0.466	1.06	0.0985	1
TBXAS1	0.468	0.277	-0.0754	1.01	1.38	0.949	2.02	0.0988	1
TNFSF12	0.308	0.182	-0.0497	0.665	1.24	0.966	1.59	0.099	1
C7	0.847	0.504	-0.14	1.83	1.8	0.908	3.57	0.0999	1
CDK6	-0.435	0.26	-0.946	0.0749	0.739	0.519	1.05	0.102	1
HMGA1	-0.378	0.227	-0.823	0.0669	0.769	0.565	1.05	0.103	1
DUSP2	0.489	0.294	-0.0875	1.07	1.4	0.941	2.09	0.104	1
KLRB1	0.735	0.442	-0.133	1.6	1.66	0.912	3.04	0.104	1
RUNX3	0.517	0.312	-0.0943	1.13	1.43	0.937	2.19	0.105	1
MAGEA12	1	0.604	-0.183	2.19	2	0.881	4.55	0.105	1
TLR7	0.551	0.334	-0.104	1.21	1.47	0.931	2.31	0.107	1
NFKBIE	0.334	0.203	-0.064	0.733	1.26	0.957	1.66	0.107	1
PNOC	-0.915	0.559	-2.01	0.181	0.53	0.248	1.13	0.109	1
CEACAM3	0.748	0.459	-0.152	1.65	1.68	0.9	3.13	0.111	1
MSH6	-0.236	0.145	-0.521	0.0493	0.849	0.697	1.03	0.113	1
CCL22	0.653	0.403	-0.138	1.44	1.57	0.909	2.72	0.113	1
MAP3K5	0.322	0.199	-0.0685	0.712	1.25	0.954	1.64	0.114	1
PECAM1	0.456	0.284	-0.102	1.01	1.37	0.932	2.02	0.117	1
ICAM2	0.518	0.325	-0.119	1.15	1.43	0.921	2.23	0.118	1
EDN1	-0.518	0.325	-1.15	0.119	0.698	0.449	1.09	0.119	1
TAPBPL	0.37	0.232	-0.0854	0.826	1.29	0.943	1.77	0.119	1
BIRC3	0.735	0.463	-0.172	1.64	1.66	0.887	3.12	0.12	1
CSF1	0.477	0.3	-0.112	1.07	1.39	0.925	2.09	0.12	1
STAT2	0.222	0.14	-0.0526	0.497	1.17	0.964	1.41	0.121	1
HLA-B	0.36	0.228	-0.0866	0.806	1.28	0.942	1.75	0.122	1
RBL2	0.181	0.115	-0.044	0.407	1.13	0.97	1.33	0.122	1
PRKACB	0.291	0.185	-0.0719	0.653	1.22	0.951	1.57	0.124	1
ENTPD1	0.299	0.19	-0.0741	0.671	1.23	0.95	1.59	0.124	1
GPR160	-0.581	0.371	-1.31	0.146	0.669	0.404	1.11	0.125	1
CD45RA	0.956	0.612	-0.243	2.16	1.94	0.845	4.46	0.126	1
HLA-DOB	0.887	0.575	-0.24	2.02	1.85	0.846	4.04	0.131	1
TGFB1	0.342	0.223	-0.0947	0.778	1.27	0.936	1.71	0.132	1
LAMB3	-0.639	0.418	-1.46	0.181	0.642	0.364	1.13	0.134	1
GMIP	0.284	0.187	-0.083	0.651	1.22	0.944	1.57	0.137	1
PSMB8	0.281	0.186	-0.0827	0.645	1.22	0.944	1.56	0.137	1
TNFSF10	0.466	0.311	-0.143	1.08	1.38	0.905	2.11	0.141	1
TNF	0.557	0.376	-0.181	1.29	1.47	0.882	2.45	0.147	1
PCK2	0.426	0.289	-0.141	0.993	1.34	0.907	1.99	0.148	1
IL10	0.525	0.357	-0.174	1.23	1.44	0.886	2.34	0.149	1
APH1B	0.354	0.241	-0.118	0.825	1.28	0.921	1.77	0.149	1
IL1A	0.71	0.484	-0.237	1.66	1.64	0.848	3.16	0.149	1
NGFR	0.764	0.52	-0.256	1.78	1.7	0.838	3.44	0.149	1
TAPBP	0.321	0.219	-0.108	0.75	1.25	0.928	1.68	0.15	1
S100A9	-0.803	0.548	-1.88	0.271	0.573	0.272	1.21	0.15	1
PRKAA2	-0.608	0.415	-1.42	0.206	0.656	0.373	1.15	0.15	1
ALDOA	-0.294	0.201	-0.688	0.1	0.816	0.621	1.07	0.151	1
IFNA1	0.917	0.629	-0.315	2.15	1.89	0.804	4.43	0.152	1
ATM	0.243	0.167	-0.0842	0.571	1.18	0.943	1.49	0.153	1
FLNB	-0.218	0.15	-0.513	0.0759	0.859	0.701	1.05	0.153	1
FCGR2B	0.448	0.31	-0.159	1.05	1.36	0.896	2.08	0.155	1
SOX10	0.802	0.557	-0.289	1.89	1.74	0.818	3.72	0.157	1
HDC	0.685	0.477	-0.249	1.62	1.61	0.842	3.07	0.158	1
S100A12	0.768	0.544	-0.3	1.83	1.7	0.813	3.57	0.166	1
VCAM1	0.443	0.315	-0.174	1.06	1.36	0.886	2.09	0.167	1
MET	-0.564	0.401	-1.35	0.222	0.677	0.392	1.17	0.167	1
SHC2	-0.548	0.392	-1.32	0.221	0.684	0.402	1.17	0.17	1
COL4A5	-0.458	0.328	-1.1	0.185	0.728	0.466	1.14	0.17	1
IL4	0.841	0.602	-0.34	2.02	1.79	0.79	4.06	0.17	1
BATF3	0.36	0.259	-0.149	0.868	1.28	0.902	1.83	0.173	1
IL18	0.448	0.323	-0.186	1.08	1.36	0.879	2.12	0.173	1
BCL2	0.338	0.245	-0.143	0.819	1.26	0.905	1.76	0.176	1
CD58	0.309	0.227	-0.135	0.753	1.24	0.911	1.69	0.18	1
CSF3	0.603	0.445	-0.269	1.48	1.52	0.83	2.78	0.182	1
LIF	-0.403	0.297	-0.985	0.18	0.756	0.505	1.13	0.182	1
CD300A	0.532	0.394	-0.24	1.3	1.45	0.847	2.47	0.184	1
RPL23	-0.309	0.229	-0.756	0.139	0.807	0.592	1.1	0.184	1
DTX4	-0.289	0.215	-0.709	0.132	0.819	0.612	1.1	0.186	1
ZC3H12A	0.423	0.315	-0.195	1.04	1.34	0.874	2.06	0.187	1
EGF	-0.85	0.635	-2.1	0.394	0.555	0.234	1.31	0.188	1
CX3CL1	0.38	0.286	-0.18	0.94	1.3	0.882	1.92	0.191	1
HIF1A	-0.226	0.17	-0.56	0.108	0.855	0.678	1.08	0.192	1
PF4	0.743	0.564	-0.362	1.85	1.67	0.778	3.6	0.195	1
NID2	-0.446	0.339	-1.11	0.218	0.734	0.463	1.16	0.195	1
CSF1R	0.352	0.268	-0.173	0.877	1.28	0.887	1.84	0.195	1
LTB	0.476	0.363	-0.235	1.19	1.39	0.85	2.28	0.196	1
FGF18	-0.502	0.383	-1.25	0.249	0.706	0.42	1.19	0.197	1
CST2	-1.01	0.771	-2.52	0.505	0.497	0.174	1.42	0.199	1
ICOSLG	0.268	0.205	-0.135	0.671	1.2	0.911	1.59	0.199	1
PIK3R1	-0.335	0.258	-0.841	0.171	0.793	0.558	1.13	0.201	1
SBNO2	0.199	0.155	-0.105	0.502	1.15	0.93	1.42	0.206	1
MB21D1	0.283	0.221	-0.149	0.716	1.22	0.902	1.64	0.206	1
IRF3	0.164	0.129	-0.0883	0.417	1.12	0.941	1.34	0.209	1
VCAN	-0.418	0.329	-1.06	0.228	0.749	0.478	1.17	0.212	1
TTC30A	-0.316	0.249	-0.804	0.173	0.803	0.573	1.13	0.212	1
SLC1A5	0.222	0.175	-0.122	0.565	1.17	0.919	1.48	0.213	1
NT5E	-0.376	0.297	-0.958	0.206	0.771	0.515	1.15	0.213	1
ZEB1	-0.37	0.294	-0.946	0.205	0.774	0.519	1.15	0.214	1
MAML2	-0.214	0.17	-0.546	0.119	0.862	0.685	1.09	0.214	1
IL18R1	0.362	0.287	-0.201	0.926	1.29	0.87	1.9	0.215	1
COL6A3	-0.41	0.326	-1.05	0.229	0.752	0.483	1.17	0.215	1
CASP3	0.177	0.142	-0.1	0.455	1.13	0.933	1.37	0.218	1
DLL4	0.318	0.255	-0.182	0.819	1.25	0.881	1.76	0.22	1
ZEB2	0.258	0.208	-0.149	0.665	1.2	0.902	1.59	0.221	1
TPI1	-0.237	0.192	-0.614	0.139	0.848	0.654	1.1	0.224	1
DDB2	0.181	0.147	-0.108	0.469	1.13	0.928	1.38	0.226	1
SIGLEC5	0.543	0.442	-0.324	1.41	1.46	0.799	2.66	0.226	1
MAP3K7	-0.186	0.152	-0.485	0.112	0.879	0.715	1.08	0.228	1
PTPN11	-0.115	0.0939	-0.299	0.0692	0.924	0.813	1.05	0.228	1
TGFB3	-0.411	0.34	-1.08	0.256	0.752	0.474	1.19	0.233	1
MFGE8	-0.396	0.328	-1.04	0.247	0.76	0.487	1.19	0.234	1
WNT5B	0.57	0.472	-0.355	1.49	1.48	0.782	2.82	0.234	1
CD44	0.311	0.258	-0.195	0.818	1.24	0.873	1.76	0.235	1
JAG2	0.435	0.362	-0.274	1.14	1.35	0.827	2.21	0.236	1
NOS2	0.732	0.609	-0.462	1.93	1.66	0.726	3.8	0.236	1
WNT5A	-0.329	0.276	-0.871	0.212	0.796	0.547	1.16	0.24	1
ACVR1C	0.522	0.447	-0.355	1.4	1.44	0.782	2.64	0.25	1
CDK2	-0.171	0.147	-0.459	0.117	0.888	0.727	1.08	0.251	1
NECTIN1	-0.303	0.261	-0.815	0.209	0.811	0.568	1.16	0.252	1
EIF4EBP1	-0.319	0.276	-0.86	0.222	0.802	0.551	1.17	0.254	1
MYC	-0.277	0.24	-0.748	0.193	0.825	0.596	1.14	0.254	1
BLM	0.298	0.261	-0.213	0.81	1.23	0.863	1.75	0.26	1
FZD9	0.642	0.563	-0.461	1.75	1.56	0.726	3.35	0.261	1
DPP4	-0.613	0.541	-1.67	0.448	0.654	0.313	1.36	0.264	1
LILRA5	0.445	0.396	-0.331	1.22	1.36	0.795	2.33	0.267	1
TLR9	0.388	0.346	-0.289	1.07	1.31	0.818	2.09	0.268	1
IL17A	0.659	0.587	-0.492	1.81	1.58	0.711	3.5	0.268	1
NECTIN2	-0.214	0.191	-0.589	0.161	0.862	0.665	1.12	0.27	1
MAP3K8	0.158	0.141	-0.119	0.435	1.12	0.921	1.35	0.271	1
BCL6B	0.296	0.265	-0.225	0.816	1.23	0.856	1.76	0.272	1
TNFRSF11A	-0.335	0.302	-0.926	0.257	0.793	0.526	1.19	0.274	1
HSD11B1	0.861	0.783	-0.673	2.4	1.82	0.627	5.26	0.278	1
TICAM1	0.252	0.23	-0.198	0.703	1.19	0.872	1.63	0.278	1
PGPEP1	0.209	0.191	-0.164	0.583	1.16	0.892	1.5	0.279	1
ULBP2	0.58	0.529	-0.457	1.62	1.5	0.729	3.07	0.279	1
PRKCA	-0.345	0.314	-0.961	0.272	0.787	0.514	1.21	0.279	1
ADAM12	-0.446	0.411	-1.25	0.359	0.734	0.42	1.28	0.284	1
CCND3	0.224	0.208	-0.184	0.633	1.17	0.88	1.55	0.288	1
BRCA1	-0.184	0.173	-0.523	0.155	0.88	0.696	1.11	0.293	1
PDK1	0.273	0.256	-0.23	0.776	1.21	0.853	1.71	0.293	1
RB1	-0.153	0.144	-0.435	0.129	0.899	0.74	1.09	0.293	1
THY1	-0.307	0.29	-0.875	0.262	0.809	0.545	1.2	0.296	1
SELE	0.412	0.391	-0.354	1.18	1.33	0.782	2.26	0.298	1
BNIP3L	-0.204	0.194	-0.585	0.176	0.868	0.667	1.13	0.298	1
CXCL6	0.65	0.618	-0.562	1.86	1.57	0.677	3.64	0.299	1
TWIST1	-0.395	0.376	-1.13	0.342	0.761	0.456	1.27	0.3	1
EIF2AK2	-0.203	0.194	-0.583	0.176	0.868	0.667	1.13	0.3	1
MFNG	0.301	0.288	-0.263	0.865	1.23	0.833	1.82	0.301	1
MAPK10	0.391	0.375	-0.343	1.13	1.31	0.788	2.18	0.303	1
PARP12	0.214	0.207	-0.191	0.62	1.16	0.876	1.54	0.306	1
VSIR	0.287	0.279	-0.259	0.833	1.22	0.836	1.78	0.309	1
TNKS	-0.184	0.179	-0.535	0.167	0.88	0.69	1.12	0.31	1
NLRP3	0.43	0.422	-0.398	1.26	1.35	0.759	2.39	0.314	1
GAS1	-0.46	0.452	-1.35	0.426	0.727	0.394	1.34	0.315	1
TNFRSF4	0.534	0.526	-0.497	1.56	1.45	0.709	2.96	0.316	1
CLEC4E	0.567	0.564	-0.538	1.67	1.48	0.689	3.19	0.32	1
IFI27	-0.342	0.342	-1.01	0.329	0.789	0.495	1.26	0.323	1
SOX11	-0.619	0.625	-1.84	0.605	0.651	0.279	1.52	0.327	1
SRP54	0.104	0.107	-0.105	0.313	1.07	0.93	1.24	0.336	1
CXCL16	0.184	0.19	-0.187	0.556	1.14	0.878	1.47	0.336	1
MSH2	-0.206	0.212	-0.621	0.209	0.867	0.65	1.16	0.337	1
SREBF1	0.178	0.184	-0.182	0.539	1.13	0.881	1.45	0.338	1
BRD3	-0.115	0.123	-0.356	0.125	0.923	0.782	1.09	0.352	1
IRF9	0.16	0.171	-0.175	0.496	1.12	0.886	1.41	0.354	1
CXCL2	0.52	0.554	-0.567	1.61	1.43	0.675	3.04	0.354	1
PFKM	-0.228	0.244	-0.706	0.25	0.854	0.613	1.19	0.355	1
LTBP1	-0.204	0.219	-0.632	0.224	0.868	0.645	1.17	0.356	1
BNIP3	0.222	0.239	-0.246	0.689	1.17	0.843	1.61	0.358	1
IFIT1	-0.386	0.416	-1.2	0.43	0.766	0.435	1.35	0.36	1
TNFRSF10D	0.25	0.272	-0.282	0.782	1.19	0.822	1.72	0.362	1
CDH1	-0.392	0.427	-1.23	0.445	0.762	0.427	1.36	0.364	1
RAD50	-0.134	0.147	-0.422	0.154	0.911	0.747	1.11	0.368	1
ITGB8	-0.343	0.377	-1.08	0.396	0.789	0.473	1.32	0.368	1
IL32	0.281	0.311	-0.328	0.89	1.22	0.797	1.85	0.371	1
CASP9	0.135	0.149	-0.158	0.428	1.1	0.896	1.35	0.372	1
PROM1	-0.709	0.791	-2.26	0.842	0.612	0.209	1.79	0.376	1
LDHA	-0.191	0.214	-0.612	0.229	0.876	0.655	1.17	0.377	1
NF1	-0.169	0.189	-0.54	0.202	0.89	0.688	1.15	0.378	1
VEGFB	-0.144	0.162	-0.462	0.173	0.905	0.726	1.13	0.378	1
RASAL1	-0.248	0.279	-0.794	0.299	0.842	0.577	1.23	0.379	1
FPR1	0.271	0.307	-0.331	0.873	1.21	0.795	1.83	0.383	1
DNMT1	0.139	0.157	-0.17	0.447	1.1	0.889	1.36	0.384	1
SELP	-0.427	0.485	-1.38	0.524	0.744	0.385	1.44	0.384	1
ITGAV	-0.192	0.219	-0.622	0.238	0.875	0.65	1.18	0.386	1
JAG1	-0.217	0.248	-0.703	0.27	0.861	0.614	1.21	0.388	1
HK1	-0.127	0.146	-0.412	0.159	0.916	0.751	1.12	0.39	1
EGR1	-0.306	0.354	-1	0.388	0.809	0.5	1.31	0.392	1
PRLR	0.445	0.515	-0.565	1.45	1.36	0.676	2.74	0.393	1
CCL19	0.758	0.884	-0.974	2.49	1.69	0.509	5.62	0.396	1
FZD8	-0.271	0.317	-0.892	0.351	0.829	0.539	1.28	0.398	1
FSTL3	-0.23	0.273	-0.765	0.304	0.852	0.589	1.23	0.403	1
APC	-0.0798	0.0949	-0.266	0.106	0.946	0.832	1.08	0.405	1
FCGRT	0.15	0.18	-0.202	0.502	1.11	0.87	1.42	0.407	1
AXIN1	-0.128	0.153	-0.428	0.172	0.915	0.744	1.13	0.408	1
SPRY4	-0.202	0.242	-0.677	0.273	0.869	0.625	1.21	0.408	1
HLA-DQA1	1.27	1.53	-1.73	4.27	2.41	0.301	19.2	0.412	1
RELB	0.119	0.145	-0.165	0.403	1.09	0.892	1.32	0.416	1
BAX	0.0659	0.0805	-0.0919	0.224	1.05	0.938	1.17	0.418	1
COL11A1	-0.462	0.566	-1.57	0.647	0.726	0.337	1.57	0.419	1
FLT1	0.151	0.186	-0.213	0.515	1.11	0.863	1.43	0.421	1
FOSL1	0.243	0.3	-0.344	0.831	1.18	0.788	1.78	0.422	1
CDKN2A	0.252	0.311	-0.358	0.861	1.19	0.78	1.82	0.423	1
IFNGR1	0.143	0.177	-0.204	0.49	1.1	0.868	1.4	0.424	1
ID4	-0.377	0.466	-1.29	0.537	0.77	0.409	1.45	0.424	1
RELN	-0.439	0.545	-1.51	0.63	0.738	0.352	1.55	0.425	1
MMP7	-0.69	0.86	-2.38	0.996	0.62	0.193	1.99	0.427	1
PARP9	0.152	0.191	-0.221	0.526	1.11	0.858	1.44	0.429	1
ICAM5	0.413	0.525	-0.616	1.44	1.33	0.652	2.72	0.436	1
LRRC32	-0.21	0.268	-0.736	0.316	0.864	0.6	1.24	0.438	1
PLOD2	-0.2	0.256	-0.701	0.301	0.871	0.615	1.23	0.438	1
MX1	-0.31	0.398	-1.09	0.47	0.806	0.47	1.39	0.44	1
PPARG	0.294	0.381	-0.453	1.04	1.23	0.731	2.06	0.444	1
ADM	-0.254	0.33	-0.901	0.392	0.838	0.536	1.31	0.445	1
ITPK1	-0.12	0.158	-0.429	0.189	0.92	0.743	1.14	0.45	1
MICB	0.215	0.285	-0.344	0.774	1.16	0.788	1.71	0.455	1
PFKFB3	-0.168	0.224	-0.606	0.27	0.89	0.657	1.21	0.456	1
CDKN1C	-0.213	0.289	-0.779	0.353	0.863	0.583	1.28	0.465	1
SFRP4	-0.653	0.896	-2.41	1.1	0.636	0.188	2.15	0.47	1
ITGB3	-0.322	0.443	-1.19	0.545	0.8	0.438	1.46	0.471	1
BRIP1	-0.144	0.198	-0.532	0.245	0.905	0.691	1.18	0.472	1
CPA3	0.37	0.514	-0.638	1.38	1.29	0.643	2.6	0.476	1
IFI6	-0.271	0.377	-1.01	0.468	0.829	0.496	1.38	0.476	1
ROBO4	-0.223	0.31	-0.831	0.385	0.857	0.562	1.31	0.477	1
IFNGR2	0.0831	0.116	-0.144	0.31	1.06	0.905	1.24	0.478	1
IFI16	0.159	0.222	-0.276	0.593	1.12	0.826	1.51	0.479	1
TNFRSF8	0.35	0.491	-0.613	1.31	1.27	0.654	2.48	0.48	1
TREM1	-0.329	0.464	-1.24	0.58	0.796	0.424	1.5	0.483	1
NBN	-0.117	0.165	-0.44	0.207	0.922	0.737	1.15	0.483	1
OLFML2B	-0.26	0.368	-0.981	0.461	0.835	0.507	1.38	0.484	1
ROR2	-0.218	0.309	-0.822	0.387	0.86	0.565	1.31	0.485	1
AXL	0.139	0.198	-0.249	0.527	1.1	0.841	1.44	0.486	1
FAP	-0.234	0.341	-0.902	0.435	0.851	0.535	1.35	0.497	1
IL22RA1	0.298	0.436	-0.557	1.15	1.23	0.68	2.22	0.498	1
PDZK1IP1	-0.377	0.552	-1.46	0.706	0.77	0.364	1.63	0.499	1
CCNB1	-0.168	0.247	-0.652	0.316	0.89	0.636	1.24	0.499	1
IFITM1	-0.233	0.342	-0.903	0.438	0.851	0.535	1.35	0.5	1
HLA-DQB1	0.866	1.28	-1.64	3.37	1.82	0.321	10.3	0.502	1
IL34	0.234	0.348	-0.449	0.917	1.18	0.733	1.89	0.505	1
TNFRSF25	0.177	0.265	-0.343	0.696	1.13	0.788	1.62	0.509	1
CCNA1	-0.327	0.491	-1.29	0.636	0.797	0.409	1.55	0.51	1
COL11A2	0.311	0.469	-0.609	1.23	1.24	0.656	2.35	0.511	1
VEGFA	-0.171	0.262	-0.684	0.342	0.888	0.623	1.27	0.518	1
HDAC11	-0.122	0.189	-0.492	0.248	0.919	0.711	1.19	0.521	1
TNFSF9	-0.219	0.34	-0.886	0.448	0.859	0.541	1.36	0.524	1
HK2	-0.147	0.229	-0.596	0.302	0.903	0.661	1.23	0.524	1
IGF2R	0.0952	0.149	-0.196	0.386	1.07	0.873	1.31	0.525	1
PALMD	-0.191	0.299	-0.778	0.395	0.876	0.583	1.31	0.526	1
GNG4	0.329	0.519	-0.689	1.35	1.26	0.62	2.54	0.53	1
FGF9	-0.378	0.598	-1.55	0.794	0.77	0.342	1.73	0.531	1
MAP3K12	-0.169	0.269	-0.696	0.357	0.889	0.617	1.28	0.532	1
GLI1	0.331	0.529	-0.705	1.37	1.26	0.613	2.58	0.534	1
WDR76	0.115	0.184	-0.246	0.477	1.08	0.843	1.39	0.535	1
CDKN1A	0.157	0.252	-0.337	0.652	1.12	0.792	1.57	0.536	1
PPARGC1B	0.153	0.247	-0.33	0.637	1.11	0.796	1.55	0.537	1
EZH2	0.121	0.195	-0.261	0.504	1.09	0.834	1.42	0.538	1
OAS3	-0.206	0.334	-0.861	0.448	0.867	0.55	1.36	0.54	1
RELA	0.0667	0.108	-0.145	0.279	1.05	0.904	1.21	0.54	1
CCND2	-0.209	0.349	-0.894	0.475	0.865	0.538	1.39	0.552	1
GOT2	0.103	0.172	-0.234	0.439	1.07	0.85	1.36	0.553	1
ANLN	-0.158	0.264	-0.675	0.359	0.896	0.626	1.28	0.553	1
EPM2AIP1	-0.106	0.179	-0.457	0.246	0.929	0.728	1.19	0.559	1
AREG	-0.471	0.801	-2.04	1.1	0.721	0.243	2.14	0.559	1
AKT1	-0.0814	0.139	-0.353	0.19	0.945	0.783	1.14	0.56	1
SPP1	-0.274	0.472	-1.2	0.65	0.827	0.436	1.57	0.564	1
UBE2C	-0.187	0.322	-0.819	0.445	0.878	0.567	1.36	0.565	1
TGFB2	-0.301	0.52	-1.32	0.717	0.811	0.401	1.64	0.565	1
AQP9	0.294	0.509	-0.703	1.29	1.23	0.614	2.45	0.566	1
NFIL3	0.0743	0.129	-0.178	0.327	1.05	0.884	1.25	0.567	1
GOT1	0.133	0.232	-0.321	0.587	1.1	0.8	1.5	0.57	1
RSAD2	-0.2	0.352	-0.891	0.49	0.87	0.539	1.4	0.572	1
TAF3	0.141	0.25	-0.349	0.63	1.1	0.785	1.55	0.576	1
NRAS	-0.0868	0.155	-0.39	0.217	0.942	0.763	1.16	0.578	1
DTX3L	0.0993	0.177	-0.248	0.447	1.07	0.842	1.36	0.579	1
FADD	-0.0691	0.124	-0.311	0.173	0.953	0.806	1.13	0.579	1
CD1C	-0.289	0.521	-1.31	0.732	0.819	0.404	1.66	0.582	1
MYD88	0.072	0.13	-0.183	0.327	1.05	0.881	1.25	0.582	1
TLR5	0.136	0.245	-0.344	0.616	1.1	0.788	1.53	0.583	1
LDHB	-0.166	0.299	-0.751	0.42	0.892	0.594	1.34	0.583	1
CXCL1	-0.343	0.622	-1.56	0.875	0.788	0.339	1.83	0.584	1
CCNO	-0.241	0.437	-1.1	0.615	0.846	0.468	1.53	0.584	1
CCNE1	0.233	0.423	-0.596	1.06	1.18	0.662	2.09	0.584	1
MLH1	0.0896	0.163	-0.229	0.408	1.06	0.853	1.33	0.585	1
UBE2T	-0.128	0.232	-0.583	0.328	0.915	0.668	1.26	0.586	1
KDR	0.112	0.205	-0.29	0.515	1.08	0.818	1.43	0.588	1
ATF3	-0.131	0.241	-0.602	0.34	0.913	0.659	1.27	0.589	1
KIF2C	0.15	0.276	-0.39	0.69	1.11	0.763	1.61	0.589	1
PARP4	0.0781	0.144	-0.204	0.36	1.06	0.868	1.28	0.59	1
CDH2	0.282	0.52	-0.737	1.3	1.22	0.6	2.46	0.591	1
IKBKG	0.112	0.208	-0.296	0.521	1.08	0.815	1.43	0.592	1
FYN	-0.14	0.26	-0.649	0.369	0.908	0.638	1.29	0.593	1
MMRN2	0.142	0.267	-0.381	0.665	1.1	0.768	1.59	0.597	1
CXCL5	0.403	0.762	-1.09	1.9	1.32	0.47	3.72	0.599	1
XCL1/2	0.224	0.425	-0.609	1.06	1.17	0.656	2.08	0.601	1
PMS2	-0.0765	0.145	-0.362	0.209	0.948	0.778	1.16	0.601	1
EXO1	-0.152	0.29	-0.72	0.416	0.9	0.607	1.33	0.604	1
ISG15	-0.217	0.421	-1.04	0.607	0.86	0.486	1.52	0.608	1
DAB2	0.129	0.251	-0.362	0.621	1.09	0.778	1.54	0.608	1
IL6	-0.238	0.463	-1.15	0.67	0.848	0.452	1.59	0.61	1
MAGEC2	0.428	0.845	-1.23	2.08	1.35	0.427	4.24	0.615	1
ITGA2	-0.116	0.228	-0.564	0.332	0.923	0.677	1.26	0.615	1
JAK1	0.0664	0.131	-0.191	0.324	1.05	0.876	1.25	0.616	1
ARG1	-0.516	1.03	-2.53	1.5	0.699	0.173	2.82	0.618	1
LOXL2	-0.16	0.319	-0.786	0.466	0.895	0.58	1.38	0.619	1
CES3	0.182	0.366	-0.535	0.899	1.13	0.69	1.86	0.621	1
STAT3	-0.05	0.101	-0.248	0.148	0.966	0.842	1.11	0.623	1
CXCR4	0.132	0.267	-0.391	0.654	1.1	0.763	1.57	0.624	1
LGALS9	0.11	0.222	-0.326	0.545	1.08	0.798	1.46	0.624	1
PIAS4	-0.0549	0.112	-0.274	0.164	0.963	0.827	1.12	0.626	1
CDKN2B	0.133	0.272	-0.4	0.666	1.1	0.758	1.59	0.626	1
GLS	-0.114	0.232	-0.569	0.341	0.924	0.674	1.27	0.627	1
IFI35	0.104	0.214	-0.315	0.523	1.07	0.804	1.44	0.629	1
CX3CR1	-0.206	0.424	-1.04	0.625	0.867	0.487	1.54	0.629	1
TWF1	0.111	0.229	-0.337	0.559	1.08	0.792	1.47	0.63	1
WNT2B	0.163	0.338	-0.498	0.825	1.12	0.708	1.77	0.631	1
IL11RA	-0.165	0.349	-0.85	0.519	0.892	0.555	1.43	0.638	1
FGF13	0.174	0.368	-0.547	0.895	1.13	0.684	1.86	0.639	1
BIRC5	-0.139	0.295	-0.718	0.44	0.908	0.608	1.36	0.64	1
NOTCH1	-0.0805	0.172	-0.418	0.257	0.946	0.749	1.19	0.642	1
MAGEC1	0.428	0.916	-1.37	2.22	1.35	0.388	4.67	0.643	1
FAM124B	0.164	0.355	-0.532	0.861	1.12	0.692	1.82	0.646	1
ANGPTL4	0.179	0.388	-0.582	0.94	1.13	0.668	1.92	0.647	1
STC1	-0.173	0.381	-0.921	0.574	0.887	0.528	1.49	0.652	1
ELOB	-0.0845	0.186	-0.449	0.28	0.943	0.732	1.21	0.652	1
MRE11	0.0777	0.173	-0.26	0.416	1.06	0.835	1.33	0.655	1
INHBA	-0.141	0.313	-0.754	0.473	0.907	0.593	1.39	0.656	1
PVR	-0.0828	0.188	-0.45	0.285	0.944	0.732	1.22	0.661	1
SERPINA1	0.329	0.753	-1.15	1.8	1.26	0.451	3.49	0.665	1
MAGEA3/A6	0.383	0.882	-1.35	2.11	1.3	0.393	4.32	0.667	1
GLUD1	0.0746	0.172	-0.263	0.412	1.05	0.834	1.33	0.667	1
TNFRSF11B	0.184	0.424	-0.648	1.02	1.14	0.638	2.02	0.667	1
E2F3	-0.0725	0.168	-0.402	0.257	0.951	0.757	1.19	0.668	1
IER3	-0.16	0.374	-0.892	0.572	0.895	0.539	1.49	0.67	1
CEBPB	-0.0744	0.175	-0.417	0.268	0.95	0.749	1.2	0.672	1
TPSAB1/B2	0.18	0.426	-0.654	1.01	1.13	0.636	2.02	0.674	1
HMGB1	-0.103	0.242	-0.577	0.372	0.931	0.67	1.29	0.674	1
DEPTOR	-0.148	0.349	-0.833	0.537	0.903	0.561	1.45	0.674	1
IL11	0.152	0.363	-0.558	0.863	1.11	0.679	1.82	0.676	1
OAS1	-0.13	0.309	-0.736	0.477	0.914	0.6	1.39	0.677	1
IFIT2	0.129	0.309	-0.477	0.735	1.09	0.719	1.66	0.678	1
OLR1	0.143	0.343	-0.529	0.814	1.1	0.693	1.76	0.679	1
CTNNB1	-0.061	0.147	-0.349	0.227	0.959	0.785	1.17	0.68	1
KRAS	0.121	0.294	-0.456	0.698	1.09	0.729	1.62	0.683	1
NEIL1	0.085	0.207	-0.32	0.49	1.06	0.801	1.4	0.683	1
IL1R2	-0.132	0.321	-0.761	0.498	0.913	0.59	1.41	0.684	1
POLD1	0.0712	0.174	-0.27	0.413	1.05	0.829	1.33	0.685	1
CCL7	0.22	0.542	-0.842	1.28	1.16	0.558	2.43	0.687	1
EIF2B4	0.0564	0.139	-0.217	0.33	1.04	0.86	1.26	0.688	1
TGFBR1	0.0533	0.132	-0.206	0.313	1.04	0.867	1.24	0.689	1
RIPK2	0.0857	0.213	-0.332	0.503	1.06	0.794	1.42	0.689	1
DLL1	-0.144	0.361	-0.851	0.563	0.905	0.555	1.48	0.692	1
CRABP2	-0.2	0.504	-1.19	0.787	0.87	0.439	1.73	0.693	1
NOTCH2	-0.0713	0.184	-0.433	0.29	0.952	0.741	1.22	0.701	1
CDH11	-0.144	0.372	-0.873	0.586	0.905	0.546	1.5	0.701	1
PTGS2	0.161	0.421	-0.665	0.986	1.12	0.631	1.98	0.705	1
DUSP5	0.118	0.311	-0.492	0.727	1.08	0.711	1.66	0.708	1
GHR	0.176	0.47	-0.745	1.1	1.13	0.597	2.14	0.709	1
TNFRSF1A	-0.0497	0.133	-0.309	0.21	0.966	0.807	1.16	0.71	1
FGFR1	-0.124	0.33	-0.771	0.524	0.918	0.586	1.44	0.71	1
ANGPT2	-0.0963	0.257	-0.6	0.408	0.935	0.66	1.33	0.71	1
CNTFR	-0.211	0.567	-1.32	0.901	0.864	0.4	1.87	0.711	1
SLC2A1	0.0985	0.266	-0.423	0.62	1.07	0.746	1.54	0.713	1
ERO1A	0.0786	0.215	-0.343	0.501	1.06	0.788	1.41	0.717	1
PDGFB	-0.0805	0.221	-0.513	0.352	0.946	0.701	1.28	0.717	1
PRR5	-0.0758	0.209	-0.486	0.334	0.949	0.714	1.26	0.719	1
MICA	-0.0856	0.241	-0.557	0.386	0.942	0.68	1.31	0.724	1
TGFBR2	0.0744	0.212	-0.341	0.49	1.05	0.789	1.4	0.728	1
THBS1	-0.114	0.327	-0.756	0.527	0.924	0.592	1.44	0.728	1
BCL2L1	-0.0657	0.188	-0.434	0.303	0.955	0.74	1.23	0.729	1
MYCT1	0.0936	0.269	-0.434	0.621	1.07	0.74	1.54	0.73	1
PTEN	-0.0598	0.177	-0.408	0.288	0.959	0.754	1.22	0.738	1
MKI67	-0.0835	0.248	-0.57	0.403	0.944	0.674	1.32	0.738	1
H2AFX	-0.0832	0.248	-0.57	0.404	0.944	0.673	1.32	0.739	1
CHUK	-0.0563	0.172	-0.393	0.28	0.962	0.762	1.21	0.744	1
HELLS	-0.0568	0.176	-0.402	0.288	0.961	0.757	1.22	0.749	1
ARNT2	-0.124	0.391	-0.891	0.643	0.918	0.539	1.56	0.753	1
RIPK1	0.0386	0.122	-0.201	0.278	1.03	0.87	1.21	0.754	1
PTCD2	0.0515	0.165	-0.271	0.374	1.04	0.829	1.3	0.756	1
TMEM173	0.055	0.176	-0.29	0.4	1.04	0.818	1.32	0.756	1
BRCA2	0.0676	0.218	-0.359	0.494	1.05	0.78	1.41	0.758	1
NCAM1	-0.157	0.508	-1.15	0.839	0.897	0.449	1.79	0.758	1
ANGPT1	0.106	0.346	-0.572	0.784	1.08	0.673	1.72	0.761	1
REN	-0.19	0.625	-1.42	1.04	0.877	0.375	2.05	0.763	1
MAGEA1	0.142	0.471	-0.782	1.07	1.1	0.582	2.09	0.765	1
CASP8	0.0514	0.174	-0.29	0.393	1.04	0.818	1.31	0.769	1
LAMA1	-0.142	0.485	-1.09	0.808	0.906	0.469	1.75	0.77	1
SOX2	-0.171	0.589	-1.32	0.983	0.888	0.399	1.98	0.773	1
IL1RN	0.0991	0.341	-0.57	0.768	1.07	0.674	1.7	0.773	1
CXCL12	0.112	0.388	-0.648	0.871	1.08	0.638	1.83	0.774	1
WNT2	0.13	0.451	-0.754	1.01	1.09	0.593	2.02	0.775	1
KIT	-0.155	0.544	-1.22	0.912	0.898	0.429	1.88	0.777	1
EIF5AL1	0.21	0.746	-1.25	1.67	1.16	0.42	3.19	0.779	1
APLNR	-0.113	0.401	-0.899	0.673	0.925	0.536	1.59	0.78	1
VHL	-0.0322	0.114	-0.256	0.192	0.978	0.837	1.14	0.78	1
HERC6	-0.0883	0.32	-0.715	0.538	0.941	0.609	1.45	0.784	1
CD47	-0.0742	0.273	-0.609	0.461	0.95	0.656	1.38	0.787	1
TNFRSF10C	0.105	0.386	-0.652	0.861	1.08	0.636	1.82	0.788	1
P4HA1	-0.0618	0.233	-0.518	0.394	0.958	0.698	1.31	0.792	1
CBLC	-0.105	0.396	-0.881	0.672	0.93	0.543	1.59	0.793	1
TNFAIP6	-0.0769	0.292	-0.65	0.496	0.948	0.637	1.41	0.794	1
RICTOR	0.0394	0.151	-0.256	0.334	1.03	0.838	1.26	0.795	1
IFITM2	0.086	0.33	-0.561	0.733	1.06	0.678	1.66	0.796	1
IHH	0.156	0.6	-1.02	1.33	1.11	0.493	2.52	0.797	1
HLA-DQA2	0.256	0.99	-1.68	2.2	1.19	0.311	4.58	0.797	1
SLC7A5	0.0857	0.338	-0.576	0.747	1.06	0.671	1.68	0.801	1
ROCK1	-0.0324	0.128	-0.283	0.218	0.978	0.822	1.16	0.801	1
OTOA	0.0283	0.112	-0.191	0.248	1.02	0.876	1.19	0.802	1
CD79A	0.216	0.867	-1.48	1.92	1.16	0.358	3.77	0.804	1
PDGFRB	-0.0639	0.268	-0.589	0.461	0.957	0.665	1.38	0.813	1
PIK3CA	0.0373	0.156	-0.269	0.344	1.03	0.83	1.27	0.813	1
RAD51C	0.0471	0.2	-0.344	0.438	1.03	0.788	1.36	0.815	1
TNFRSF10B	0.0337	0.143	-0.247	0.314	1.02	0.843	1.24	0.815	1
IFNAR1	0.037	0.16	-0.277	0.351	1.03	0.825	1.28	0.819	1
HRAS	-0.0329	0.143	-0.313	0.247	0.977	0.805	1.19	0.819	1
CDC25C	-0.0959	0.418	-0.915	0.723	0.936	0.53	1.65	0.82	1
RORC	0.111	0.489	-0.847	1.07	1.08	0.556	2.1	0.822	1
MTOR	0.0221	0.0977	-0.169	0.214	1.02	0.889	1.16	0.822	1
ENO1	-0.0476	0.21	-0.46	0.365	0.968	0.727	1.29	0.822	1
RPS6KB1	-0.033	0.146	-0.319	0.253	0.977	0.802	1.19	0.822	1
RRM2	-0.0531	0.235	-0.513	0.407	0.964	0.701	1.33	0.822	1
CLEC14A	-0.0504	0.224	-0.489	0.388	0.966	0.712	1.31	0.823	1
BCAT1	-0.0931	0.416	-0.908	0.722	0.938	0.533	1.65	0.824	1
PLA2G2A	0.17	0.758	-1.32	1.66	1.12	0.402	3.15	0.824	1
PDGFA	-0.0604	0.274	-0.597	0.476	0.959	0.661	1.39	0.826	1
ARID1A	-0.0224	0.102	-0.223	0.178	0.985	0.857	1.13	0.828	1
S100A8	-0.117	0.547	-1.19	0.955	0.922	0.439	1.94	0.831	1
TCF3	-0.0299	0.142	-0.307	0.248	0.979	0.808	1.19	0.834	1
MMP1	0.2	0.951	-1.66	2.06	1.15	0.315	4.18	0.835	1
CEP55	0.0596	0.286	-0.502	0.621	1.04	0.706	1.54	0.836	1
MAGEA4	0.162	0.785	-1.38	1.7	1.12	0.385	3.25	0.837	1
SFXN1	0.0361	0.175	-0.307	0.379	1.03	0.808	1.3	0.838	1
FUT4	-0.0465	0.229	-0.495	0.402	0.968	0.709	1.32	0.84	1
CXCL8	-0.177	0.873	-1.89	1.53	0.885	0.27	2.9	0.84	1
FAS	0.0498	0.251	-0.442	0.542	1.04	0.736	1.46	0.844	1
HDAC3	0.0218	0.113	-0.2	0.244	1.02	0.87	1.18	0.848	1
MMP9	-0.076	0.398	-0.855	0.703	0.949	0.553	1.63	0.849	1
VEGFC	0.0398	0.21	-0.371	0.451	1.03	0.773	1.37	0.85	1
BBS1	0.0342	0.181	-0.32	0.389	1.02	0.801	1.31	0.851	1
IL12RB2	0.1	0.536	-0.95	1.15	1.07	0.518	2.22	0.852	1
IFIH1	-0.0501	0.27	-0.579	0.479	0.966	0.67	1.39	0.853	1
TNFSF4	0.0607	0.338	-0.601	0.722	1.04	0.659	1.65	0.858	1
WNT11	-0.0964	0.538	-1.15	0.959	0.935	0.45	1.94	0.859	1
SLC11A1	0.0569	0.321	-0.572	0.685	1.04	0.673	1.61	0.86	1
THBD	-0.0553	0.326	-0.693	0.583	0.962	0.618	1.5	0.866	1
HDAC5	0.0304	0.182	-0.326	0.387	1.02	0.798	1.31	0.868	1
PIK3R2	-0.029	0.178	-0.378	0.32	0.98	0.77	1.25	0.871	1
GPC4	-0.0608	0.377	-0.799	0.677	0.959	0.575	1.6	0.873	1
PRKX	0.0624	0.392	-0.707	0.831	1.04	0.613	1.78	0.874	1
ITGA6	-0.0345	0.219	-0.464	0.395	0.976	0.725	1.32	0.876	1
VTCN1	-0.144	0.935	-1.98	1.69	0.905	0.254	3.22	0.878	1
SNAI1	-0.0406	0.273	-0.576	0.494	0.972	0.671	1.41	0.882	1
CDH5	0.0363	0.246	-0.446	0.518	1.03	0.734	1.43	0.883	1
CDC20	0.04	0.277	-0.502	0.582	1.03	0.706	1.5	0.886	1
CCL14	0.0847	0.59	-1.07	1.24	1.06	0.476	2.36	0.887	1
CCL20	0.114	0.804	-1.46	1.69	1.08	0.363	3.23	0.888	1
PKM	0.0412	0.292	-0.531	0.613	1.03	0.692	1.53	0.888	1
HNF1A	-0.115	0.838	-1.76	1.53	0.923	0.296	2.88	0.892	1
FCN1	0.0375	0.275	-0.501	0.576	1.03	0.707	1.49	0.892	1
SNCA	-0.0505	0.374	-0.783	0.682	0.966	0.581	1.6	0.893	1
ESR1	0.0582	0.451	-0.826	0.943	1.04	0.564	1.92	0.898	1
BRD4	-0.0202	0.16	-0.333	0.293	0.986	0.794	1.23	0.9	1
BID	-0.0257	0.207	-0.431	0.38	0.982	0.742	1.3	0.902	1
RPTOR	0.0182	0.147	-0.27	0.307	1.01	0.829	1.24	0.902	1
SAMD9	0.0332	0.27	-0.495	0.562	1.02	0.709	1.48	0.903	1
ARG2	-0.0366	0.299	-0.622	0.549	0.975	0.65	1.46	0.903	1
NDUFA4L2	0.0427	0.371	-0.683	0.769	1.03	0.623	1.7	0.909	1
CCL21	-0.0644	0.573	-1.19	1.06	0.956	0.439	2.08	0.911	1
CD36	0.0452	0.402	-0.744	0.834	1.03	0.597	1.78	0.911	1
CTAG1B	0.1	0.895	-1.65	1.86	1.07	0.318	3.62	0.911	1
BAMBI	0.0393	0.359	-0.663	0.742	1.03	0.631	1.67	0.913	1
TYMS	-0.0293	0.267	-0.553	0.494	0.98	0.682	1.41	0.913	1
API5	-0.0103	0.0941	-0.195	0.174	0.993	0.874	1.13	0.914	1
MGMT	-0.0248	0.234	-0.483	0.433	0.983	0.716	1.35	0.916	1
BAD	0.018	0.17	-0.316	0.352	1.01	0.803	1.28	0.916	1
MELK	-0.0283	0.273	-0.564	0.508	0.981	0.676	1.42	0.918	1
TNFRSF17	0.105	1.02	-1.9	2.11	1.08	0.268	4.32	0.918	1
RPL7A	-0.0166	0.164	-0.338	0.305	0.989	0.791	1.24	0.92	1
ITGA1	0.0197	0.199	-0.371	0.411	1.01	0.773	1.33	0.922	1
HLA-DRB5	-0.155	1.67	-3.43	3.12	0.898	0.0931	8.67	0.927	1
IRF7	-0.0216	0.233	-0.478	0.435	0.985	0.718	1.35	0.927	1
OASL	0.0322	0.363	-0.679	0.743	1.02	0.625	1.67	0.93	1
RAD51	0.0168	0.202	-0.379	0.412	1.01	0.769	1.33	0.934	1
CLEC5A	0.0281	0.35	-0.657	0.714	1.02	0.634	1.64	0.936	1
MS4A2	-0.0413	0.531	-1.08	0.999	0.972	0.472	2	0.938	1
IFIT3	-0.0255	0.35	-0.711	0.66	0.982	0.611	1.58	0.942	1
TP53	-0.0151	0.23	-0.465	0.435	0.99	0.724	1.35	0.948	1
FANCA	0.0135	0.226	-0.429	0.456	1.01	0.743	1.37	0.953	1
EGFR	0.0143	0.251	-0.477	0.505	1.01	0.719	1.42	0.955	1
CSF3R	-0.018	0.319	-0.643	0.607	0.988	0.64	1.52	0.955	1
RNLS	0.0103	0.192	-0.365	0.386	1.01	0.776	1.31	0.957	1
CXCR2	0.024	0.464	-0.885	0.933	1.02	0.541	1.91	0.959	1
OAS2	0.0162	0.316	-0.603	0.635	1.01	0.659	1.55	0.959	1
SLC16A1	0.0142	0.279	-0.533	0.561	1.01	0.691	1.48	0.96	1
IKBKB	-0.00851	0.186	-0.372	0.355	0.994	0.772	1.28	0.964	1
WNT7B	0.0191	0.498	-0.957	0.995	1.01	0.515	1.99	0.97	1
BMP2	0.0119	0.326	-0.627	0.651	1.01	0.647	1.57	0.971	1
CENPF	-0.0106	0.339	-0.674	0.653	0.993	0.627	1.57	0.975	1
COMP	0.0132	0.552	-1.07	1.1	1.01	0.477	2.14	0.981	1
IL33	-0.00833	0.38	-0.753	0.736	0.994	0.594	1.67	0.983	1
CXorf36	0.0054	0.299	-0.581	0.592	1	0.669	1.51	0.986	1
TIE1	0.00194	0.236	-0.461	0.464	1	0.727	1.38	0.993	1
