# Supplementary material for: Pembrolizumab and epigenetic modification with azacitidine reshapes the tumor microenvironment of platinum-resistant epithelial ovarian cancer: a phase 2 non-randomized clinical trial
Source: Commun Med (Lond). 2026 Feb 6;6:142. doi: 10.1038/s43856-026-01404-0 (PMC12988192; doi:10.1038/s43856-026-01404-0)
Supplement: Supplementary file 7 — Supplementary Data 5 [file 43856_2026_1404_MOESM7_ESM.xlsx]

## Sheet: SD 5
Supplementary Data 5. Pathway and cell type deconvolution from target gene expression analyses at baseline vs on-therapy tumors, focusing on high-grade serous carcinomas.
Trial ID	Sample ID	Timepoint	Antigen Presentation	Costimulatory Signaling	Immune Cell Adhesion and Migration	Interferon Signaling	Cytotoxic Cells Raw	T cells Raw	T cells vs TILs Relative	CD8 T cells vs TILs Relative
US023101	CBUAD_0758_FFPC2	On-Therapy	-0.669647	-1.07604	-1.94594	3.17286	5.7784	5.19487	-0.66464	1.22073
US071003	CBUAD_0745_FFPBL	Baseline	0.233908	0.916713	0.635807	-0.488045	5.77938	5.84955	-0.65233	0.353585
US023101	CBUAD_0758_FFPBL	Baseline	-2.1108	-0.724844	-1.28603	1.7735	5.33062	5.66984	-0.243276	1.15163
US023102	CBUAD_0759_FFPBL	Baseline	-3.42189	-5.6584	-4.10735	-1.65911	4.23904	3.53769	-1.2479	-0.870725
US083306	CBUAD_0768_FFPBL	Baseline	-3.45562	-3.35944	-4.41415	-2.3066	4.77447	5.04201	-0.282276	0.536578
US083308	CBUAD_0770_FFPBL	Baseline	-0.704051	1.26577	0.486157	-2.10009	5.68357	6.38503	-0.505523	-0.265843
US071002	CBUAD_0744_FFPC2	On-Therapy	1.62396	0.0233363	1.77021	2.82046	5.21245	4.91159	-0.873221	1.46875
US083305	CBUAD_0767_FFPC2	On-Therapy	3.01931	3.14162	2.24141	3.76976	5.98669	5.87187	-0.179081	0.423811
US083307	CBUAD_0769_FFPC2	On-Therapy	-5.02713	-6.15745	-6.54315	1.16408	3.88927	3.68433	-0.943244	-0.122932
US083803	CBUAD_0776_FFPC2	On-Therapy	6.68826	10.5334	9.35649	1.72504	8.13147	8.37635	-0.409428	0.876965
US071002	CBUAD_0744_FFPBL	Baseline	0.55401	-1.11593	0.308707	0.85056	4.80883	4.78977	-1.0042	1.2597
US083305	CBUAD_0767_FFPBL	Baseline	-4.1411	-5.73156	-5.65276	0.0520371	4.60637	4.25045	-0.606038	0.680763
US083307	CBUAD_0769_FFPBL	Baseline	-4.82187	-4.82604	-5.1998	1.08888	4.18408	4.52747	-0.561879	0.159659
US083803	CBUAD_0776_FFPBL	Baseline	2.34898	2.52436	2.47448	3.39857	6.23706	6.35488	-0.479237	0.583178
US071004	CBUAD_0746_FFPC2	On-Therapy	5.21853	2.24148	3.06953	3.18846	6.63822	6.27333	0.049297	1.88611
US071011	CBUAD_0752_FFPC2	On-Therapy	1.13625	0.908507	0.182467	0.959509	5.58974	5.86456	-0.764779	-0.0387645
US083802	CBUAD_0775_FFPC2	On-Therapy	0.638737	1.72991	2.17687	-2.02279	5.87095	5.67434	-0.650876	0.855832
US083804	CBUAD_0777_FFPC2	On-Therapy	-1.89006	-0.00126561	0.0603814	-4.62887	5.32266	5.90638	-0.0664803	1.52489
US071006	CBUAD_0748_FFPBL	Baseline	-5.86127	-7.26285	-6.19597	-6.3596	3.59041	3.1008	-1.2451	1.10184
US071008	CBUAD_0750_FFPBL	Baseline	1.26203	1.08151	0.791682	3.51074	5.03397	5.45779	-0.730174	-0.108189
US071011	CBUAD_0752_FFPBL	Baseline	-0.69632	-1.32503	-1.7992	-0.91167	5.19676	5.13013	-0.84469	0.183391
US083310	CBUAD_0771_FFPBL	Baseline	-0.148154	0.579238	1.11851	-2.19404	5.6284	5.58527	-0.7346	0.691671
US083313	CBUAD_0774_FFPBL	Baseline	-1.47536	-3.73831	-2.90222	0.712065	4.68799	3.9401	-1.0837	0.725515
US071007	CBUAD_0749_FFPC2	On-Therapy	4.99291	4.77922	5.18021	4.60568	5.59335	6.71484	-0.191256	0.191829
US071015	CBUAD_0756_FFPC2	On-Therapy	0.56392	0.0182553	0.366918	0.86184	4.74079	5.06852	-0.537193	0.0238734
US083312	CBUAD_0773_FFPC2	On-Therapy	-4.99627	-5.83593	-6.77055	-7.01828	4.19269	4.37022	-0.408677	0.78261
US071015	CBUAD_0756_FFPBL	Baseline	-1.21787	-2.09649	-1.19383	-0.0682115	4.58967	4.86302	-0.603915	0.00859577
US083312	CBUAD_0773_FFPBL	Baseline	-3.58706	-1.82708	-2.95233	-4.33707	4.57251	5.43827	-0.572752	-0.312781
US071012	CBUAD_0753_FFPC2	On-Therapy	5.53431	7.4807	7.45883	3.10136	7.2949	7.65312	-0.724049	0.0502693
US023102	CBUAD_0759_FFPC2	On-Therapy	2.00729	3.169	3.41328	-0.631362	6.12118	6.90895	0.112195	1.36613
US023105	CBUAD_0762_FFPC2	On-Therapy	7.25362	9.69958	8.39169	3.83766	8.58693	7.99351	-0.252084	1.14637
US083306	CBUAD_0768_FFPC2	On-Therapy	-1.29608	-0.743911	-2.04901	-0.320456	6.01579	5.94009	0.0583222	1.35447
US071004	CBUAD_0746_FFPBL	Baseline	3.88466	1.66286	2.72783	1.37656	5.80426	5.79513	-0.63029	0.701265
US071005	CBUAD_0747_FFPBL	Baseline	-2.71266	-2.79948	-3.57544	-4.46445	4.9893	4.60769	-0.766778	0.00310804
US071012	CBUAD_0753_FFPBL	Baseline	3.79605	4.88025	5.07034	-1.25012	7.05672	6.82045	-1.08866	0.0784269
US023105	CBUAD_0762_FFPBL	Baseline	2.64583	4.68284	3.95554	0.0882358	6.82313	6.6542	-0.648788	0.506939
US083301	CBUAD_0763_FFPBL	Baseline	-4.50455	-4.76721	-4.03228	-2.96098	3.79878	4.01973	-0.809645	0.554994
US071003	CBUAD_0745_FFPC2	On-Therapy	6.04313	8.44403	7.98266	2.93519	7.30481	7.68449	-0.744426	0.200199
US071007	CBUAD_0749_FFPBL	Baseline	1.91836	1.94839	2.01464	2.90904	5.14797	6.02953	-0.414047	0.560398
US071013	CBUAD_0754_FFPBL	Baseline	-5.7609	-5.83325	-7.06622	-1.59988	4.06799	4.3558	-0.411731	0.0518878
US083304	CBUAD_0766_FFPBL	Baseline	-0.743754	-1.98613	-1.36732	-0.632676	4.61076	4.82351	-1.30944	-0.635063
US083802	CBUAD_0775_FFPBL	Baseline	-0.353806	0.182629	0.426481	-4.18386	5.34029	5.50504	-0.593117	1.39334
US083804	CBUAD_0777_FFPBL	Baseline	-2.38265	-4.43153	-2.37617	-3.57848	4.41331	4.42779	-0.629568	1.20117
US083809	CBUAD_0781_FFPBL	Baseline	0.614821	-0.595435	-0.231372	5.81455	5.11566	5.14109	-0.809606	1.07299
