# Supplementary material for: Pembrolizumab and epigenetic modification with azacitidine reshapes the tumor microenvironment of platinum-resistant epithelial ovarian cancer: a phase 2 non-randomized clinical trial
Source: Commun Med (Lond). 2026 Feb 6;6:142. doi: 10.1038/s43856-026-01404-0 (PMC12988192; doi:10.1038/s43856-026-01404-0)
Supplement: Supplementary file 8 — Supplementary Data 6 [file 43856_2026_1404_MOESM8_ESM.xlsx]

## Sheet: SD 6
Supplementary Data 6. Bulk RNAseq gene set enrichment analysis in CA-125 responders vs CA-125 non-responders at baseline and on therapy.
Gene Set Shortened Name	Gene Set Original Name	Timepoint	P value (adjusted)	Normalized Effect Size	Gene Set Size
IFN-γ response	Hm Interferon Gamma Resp	Baseline	1.45808e-23	2.80272	198
IFN-α response	Hm Interferon Alpha Resp	Baseline	2.83179e-22	2.96166	95
HM ox phos	Hm Oxidative Phosphorylation	Baseline	1.99055e-16	2.4995	184
Ribosome	Kg Ribosome	Baseline	4.99771e-12	2.62521	85
Antigen processing	Kg Antigen Processing And Presentation	Baseline	1.23365e-09	2.5285	70
Sig by the BCR	Rt Sig By The B Cell Receptor Bcr	Baseline	7.65106e-08	2.05962	165
MHC II presentation	Rt Mhc Class Ii Antigen Presentation	Baseline	4.79679e-07	2.11292	121
KG ox phos	Kg Oxidative Phosphorylation	Baseline	5.16035e-06	2.00874	113
Citrate/TCA cycle	Kg Citrate Cycle Tca Cycle	Baseline	5.95563e-06	2.37902	30
Protein secretion	Hm Protein Secretion	Baseline	6.2458e-06	2.06501	95
Xenobiotics CYP450	Kg Met Of Xenobiotics By Cytochrome P450	Baseline	0.00586089	-1.64935	68
Linoleic acid met	Kg Linoleic Acid Met	Baseline	0.0150953	-1.68023	29
AHSP path	Bc Ahsp Path	Baseline	0.0193193	-1.65857	13
Calcium sig path	Kg Calcium Sig Path	Baseline	0.020606	-1.43353	175
Intrinsic path	Bc Intrinsic Path	Baseline	0.0363779	-1.56124	23
Drug met CYP450	Kg Drug Met Cytochrome P450	Baseline	0.0372357	-1.52506	70
ALA met	Kg Alpha Linolenic Acid Met	Baseline	0.0416765	-1.57882	19
Neuroact lig receptor	Kg Neuroactive Ligand Receptor Interaction	Baseline	0.0454463	-1.37175	254
EMT	Hm Epithelial Mesenchymal Transition	Baseline	0.0469849	-1.38045	195
KRAS sig dn	Hm Kras Sig Dn	Baseline	0.0524018	-1.38155	187
Neutrophil degran	Rt Neutrophil Degranulation	On-therapy	3.5379e-44	2.74287	459
Immunoregulatory	Rt Immunoregulatory Interactions Between A Lymphoid And A Non Lymphoid Cell	On-therapy	8.59279e-38	3.05102	185
Sig by the BCR	Rt Sig By The B Cell Receptor Bcr	On-therapy	1.77427e-37	3.09974	165
Lysosome	Kg Lysosome	On-therapy	1.86663e-17	2.75081	121
IFN-γ response	Hm Interferon Gamma Resp	On-therapy	1.28751e-16	2.45775	198
Complement	Hm Complement	On-therapy	1.29305e-13	2.31404	198
Ribosome	Kg Ribosome	On-therapy	1.29305e-13	2.62732	85
M1/M2 macrophage	Gse5099 Classical M1 Vs Alternative M2 Macrophage Up	On-therapy	1.55049e-13	2.34159	189
NK cell med cytotox	Kg Natural Killer Cell Mediated Cytotoxicity	On-therapy	6.64562e-12	2.45698	122
TCR sig	Rt Tcr Sig	On-therapy	8.32242e-12	2.49038	118
KRAS sig dn	Hm Kras Sig Dn	On-therapy	0.000818863	-1.64287	185
CTBP1 path	Bc Ctbp1 Path	On-therapy	0.00368624	-1.72996	8
Calcium sig path	Kg Calcium Sig Path	On-therapy	0.0140081	-1.44913	175
ERBB2 in cancer	Rt Sig By Erbb2 In Cancer	On-therapy	0.032891	-1.60174	25
Retinol met	Kg Retinol Met	On-therapy	0.0645051	-1.4616	62
MTA3 path	Bc Mta3 Path	On-therapy	0.080244	-1.52784	17
Linoleic acid met	Kg Linoleic Acid Met	On-therapy	0.0963951	-1.47343	28
1C pool by folate	Kg One Carbon Pool By Folate	On-therapy	0.102477	-1.48981	17
Cancer testis antigens	Cancer.testis.antigens	On-therapy	0.103155	-1.41776	40
Xenobiotics CYP450	Kg Met Of Xenobiotics By Cytochrome P450	On-therapy	0.10493	-1.38329	69
