# Supplementary material for: Pembrolizumab and epigenetic modification with azacitidine reshapes the tumor microenvironment of platinum-resistant epithelial ovarian cancer: a phase 2 non-randomized clinical trial
Source: Commun Med (Lond). 2026 Feb 6;6:142. doi: 10.1038/s43856-026-01404-0 (PMC12988192; doi:10.1038/s43856-026-01404-0)
Supplement: Supplementary file 9 — Supplementary Data 7 [file 43856_2026_1404_MOESM9_ESM.xlsx]

## Sheet: SD 7
Supplementary Data 7. Bulk RNAseq gene set enrichment analysis in clinical responders vs clinical non-responders at baseline and on therapy.
Gene Set Shortened Name	Gene Set Original Name	Timepoint	P value (adjusted)	Normalized Effect Size	Gene Set Size
IFN-α response	Hm Interferon Alpha Resp	Baseline	3.67994e-12	2.54882	95
IFN-γ response	Hm Interferon Gamma Resp	Baseline	2.74147e-10	2.21828	198
Antigen processing	Kg Antigen Processing And Presentation	Baseline	2.75453e-07	2.34696	69
Neutrophil degran	Rt Neutrophil Degranulation	Baseline	2.08964e-06	1.66518	453
HM ox phos	Hm Oxidative Phosphorylation	Baseline	2.09092e-06	1.92074	184
Glycolysis	Hm Glycolysis	Baseline	0.000570948	1.66545	194
Lysosome	Kg Lysosome	Baseline	0.000674205	1.78368	121
Graft vs host disease	Kg Graft Versus Host Disease	Baseline	0.000674205	2.09701	38
Immunologic rejection	Galon.immunologic.constant.of.rejection	Baseline	0.00321921	2.05818	17
Regulated necrosis	Rt Regulated Necrosis	Baseline	0.00347024	1.94678	54
Calcium sig path	Kg Calcium Sig Path	Baseline	2.09092e-06	-1.92281	165
EMT	Hm Epithelial Mesenchymal Transition	Baseline	0.000103551	-1.7832	190
Neuroact lig receptor	Kg Neuroactive Ligand Receptor Interaction	Baseline	0.000163121	-1.72404	243
Mon vs macrophage dn	Gse16385 Monocyte Vs Macrophage Dn	Baseline	0.0105082	-1.59349	180
MAPK sig path	Kg Mapk Sig Path	Baseline	0.012535	-1.49554	257
Vas smooth mus contract	Kg Vascular Smooth Muscle Contraction	Baseline	0.0219911	-1.64095	106
Retinol met	Kg Retinol Met	Baseline	0.0295439	-1.733	55
Drug met CYP450	Kg Drug Met Cytochrome P450	Baseline	0.0302963	-1.67072	64
PPAR sig path	Kg Ppar Sig Path	Baseline	0.0304758	-1.64056	62
Uv resp dn	Hm Uv Resp Dn	Baseline	0.0444385	-1.53163	132
Immunoregulatory	Rt Immunoregulatory Interactions Between A Lymphoid And A Non Lymphoid Cell	On-therapy	6.57872e-24	2.7415	157
Sig by the BCR	Rt Sig By The B Cell Receptor Bcr	On-therapy	1.83799e-19	2.67333	140
Neutrophil degran	Rt Neutrophil Degranulation	On-therapy	3.24144e-19	2.18261	448
IFN-γ response	Hm Interferon Gamma Resp	On-therapy	2.97096e-13	2.27502	197
NK cell med cytotox	Kg Natural Killer Cell Mediated Cytotoxicity	On-therapy	1.05507e-11	2.36917	121
Chemokine sig path	Kg Chemokine Sig Path	On-therapy	9.55507e-11	2.17345	182
HM IL-6 JAK STAT3 sig	Hm Il6 Jak Stat3 Sig	On-therapy	7.94669e-10	2.36592	85
Intest immune IgA	Kg Intestinal Immune Network For Iga Production	On-therapy	7.94669e-10	2.47922	44
BCR sig path	Wp B Cell Receptor Sig Path	On-therapy	7.94669e-10	2.2926	97
Inflamm reponse	Hm Inflammatory Resp	On-therapy	1.13214e-09	2.12031	192
KRAS sig dn	Hm Kras Sig Dn	On-therapy	0.000102973	-1.76496	175
HM E2F targets	Hm E2f Targets	On-therapy	0.000146008	-1.71444	193
Spliceosome	Kg Spliceosome	On-therapy	0.00929668	-1.58079	123
EMT	Hm Epithelial Mesenchymal Transition	On-therapy	0.0128018	-1.49452	191
Tight junction	Kg Tight Junction	On-therapy	0.0145681	-1.54806	124
Mon vs macrophage dn	Gse16385 Monocyte Vs Macrophage Dn	On-therapy	0.0215934	-1.46472	178
Cancer testis antigens	Cancer.testis.antigens	On-therapy	0.0235433	-1.6782	38
TGFβ sig path	Kg Tgf Beta Sig Path	On-therapy	0.0412724	-1.5575	81
Wnt sig path	Kg Wnt Sig Path	On-therapy	0.047085	-1.43043	145
Sig by Wnt in cancer	Rt Sig By Wnt In Cancer	On-therapy	0.0568619	-1.56758	34
