# Supplementary material for: Pembrolizumab and epigenetic modification with azacitidine reshapes the tumor microenvironment of platinum-resistant epithelial ovarian cancer: a phase 2 non-randomized clinical trial
Source: Commun Med (Lond). 2026 Feb 6;6:142. doi: 10.1038/s43856-026-01404-0 (PMC12988192; doi:10.1038/s43856-026-01404-0)
Supplement: Supplementary file 10 — Supplementary Data 8 [file 43856_2026_1404_MOESM10_ESM.xlsx]

## Sheet: SD 8
Supplementary Data 8. Bulk RNAseq gene set enrichment analysis in responders vs non-responders at baseline and on therapy, focusing on high-grade serous carcinomas.
Gene Set Shortened Name	Gene Set Original Name	Timepoint	P value (adjusted)	Normalized Effect Size	Gene Set Size
IFN-γ response	Hm Interferon Gamma Resp	Baseline	8.08295e-23	2.78357	198
IFN-α response	Hm Interferon Alpha Resp	Baseline	2.26132e-20	2.96157	95
HM ox phos	Hm Oxidative Phosphorylation	Baseline	2.39494e-15	2.48749	184
Ribosome	Kg Ribosome	Baseline	1.47707e-10	2.52344	85
Antigen processing	Kg Antigen Processing And Presentation	Baseline	4.1608e-10	2.61083	69
Sig by the BCR	Rt Sig By The B Cell Receptor Bcr	Baseline	5.82815e-08	2.0876	165
MHC I presentation	Rt Class I Mhc Mediated Antigen Processing Presentation	Baseline	1.10878e-06	1.65969	370
MHC II presentation	Rt Mhc Class Ii Antigen Presentation	Baseline	3.41624e-06	2.08714	121
KG ox phos	Kg Oxidative Phosphorylation	Baseline	8.7125e-06	2.05292	113
Citrate/TCA cycle	Kg Citrate Cycle Tca Cycle	Baseline	1.59732e-05	2.3293	30
Calcium sig path	Kg Calcium Sig Path	Baseline	0.00411166	-1.56178	175
Xenobiotics CYP450	Kg Met Of Xenobiotics By Cytochrome P450	Baseline	0.00480256	-1.70987	68
EMT	Hm Epithelial Mesenchymal Transition	Baseline	0.00844043	-1.51499	195
Neuroactive lig receptor	Kg Neuroactive Ligand Receptor Interaction	Baseline	0.0145326	-1.43329	254
Linoleic acid met	Kg Linoleic Acid Met	Baseline	0.0211825	-1.70476	29
Drug met CYP450	Kg Drug Met Cytochrome P450	Baseline	0.0216069	-1.5992	70
Cell2cell path	Bc Cell2cell Path	Baseline	0.0237712	-1.65162	11
Melanogenesis	Kg Melanogenesis	Baseline	0.0319017	-1.52696	100
ALA met	Kg Alpha Linolenic Acid Met	Baseline	0.0326286	-1.66994	19
Intrinsic path	Bc Intrinsic Path	Baseline	0.0358567	-1.64125	23
Immunoregulatory	Rt Immunoregulatory Interactions Between A Lymphoid And A Non Lymphoid Cell	On-Therapy	4.38803e-36	2.98354	185
Sig by the BCR	Rt Sig By The B Cell Receptor Bcr	On-Therapy	4.38803e-36	2.98134	165
Neutrophil degran	Rt Neutrophil Degranulation	On-Therapy	6.92741e-35	2.55515	459
IFN-γ response	Hm Interferon Gamma Resp	On-Therapy	6.74965e-16	2.4638	198
Lysosome	Kg Lysosome	On-Therapy	1.01247e-14	2.51071	121
NK cell med cytotox	Kg Natural Killer Cell Mediated Cytotoxicity	On-Therapy	1.05551e-14	2.50551	122
TCR signaling	Rt Tcr Sig	On-Therapy	1.08895e-12	2.44424	118
Complement	Hm Complement	On-Therapy	1.25776e-12	2.32408	198
M1/M2 macrophage	Gse5099 Classical M1 Vs Alternative M2 Macrophage Up	On-Therapy	1.0059e-11	2.26294	189
TCR sig path	Kg T Cell Receptor Sig Path	On-Therapy	1.04536e-11	2.3943	107
KRAS sig dn	Hm Kras Sig Dn	On-Therapy	0.000409819	-1.63407	185
Cancer testis antigens	Cancer.testis.antigens	On-Therapy	0.00255815	-1.80394	40
ERBB2 in cancer	Rt Sig By Erbb2 In Cancer	On-Therapy	0.0215852	-1.65378	25
CTBP1 path	Bc Ctbp1 Path	On-Therapy	0.0246997	-1.62883	8
MTA3 path	Bc Mta3 Path	On-Therapy	0.0491875	-1.57021	17
1C pool by folate	Kg One Carbon Pool By Folate	On-Therapy	0.0800094	-1.51464	17
Cell2cell path	Bc Cell2cell Path	On-Therapy	0.116142	-1.51039	11
Calcium sig path	Kg Calcium Sig Path	On-Therapy	0.121105	-1.28499	175
HM E2F targets	Hm E2f Targets	On-Therapy	0.121763	-1.26271	195
ECM receptor interaction	Kg Ecm Receptor Interaction	On-Therapy	0.151209	-1.34416	83
