# Supplementary material for: Pembrolizumab and epigenetic modification with azacitidine reshapes the tumor microenvironment of platinum-resistant epithelial ovarian cancer: a phase 2 non-randomized clinical trial
Source: Commun Med (Lond). 2026 Feb 6;6:142. doi: 10.1038/s43856-026-01404-0 (PMC12988192; doi:10.1038/s43856-026-01404-0)
Supplement: Supplementary file 11 — Supplementary Data 9 [file 43856_2026_1404_MOESM11_ESM.xlsx]

## Sheet: SD 9
Supplementary Data 9. Bulk RNAseq gene set enrichment analysis in patients attaining either PR, durable SD, or SD vs patients with PD, by timepoint (baseline and on therapy).
Gene Set Original Name	Timepoint	P value (adjusted)	Normalized Effect Size	Gene Set Size
Hm Interferon Alpha Resp	Baseline	0.00324594	1.89338	95
Kg Antigen Processing And Presentation	Baseline	0.0252607	1.78251	70
Kg Oxidative Phosphorylation	Baseline	0.0992807	1.55756	112
Bc Nos1 Path	Baseline	0.114861	1.78135	21
Wolf.ifny	Baseline	0.114861	1.73901	24
Kg Aldosterone Regulated Sodium Reabsorption	Baseline	0.166622	1.68624	38
Hm Oxidative Phosphorylation	Baseline	0.238187	1.34216	183
Hm Interferon Gamma Resp	Baseline	0.276344	1.37857	198
Ayers.expanded.immune	Baseline	0.331349	1.56117	18
Kg Non Homologous End Joining	Baseline	0.335908	1.5597	12
Kg Retinol Met	Baseline	0.00102332	-2.14942	33
Hm E2f Targets	Baseline	0.00124386	-1.82267	195
Kg Drug Met Other Enzymes	Baseline	0.0201544	-1.98809	34
Gse1740 Unstim Vs Ifna Stimulated Mcsf Ifng Derived Macrophage Dn	Baseline	0.0201544	-1.65122	184
Hm G2m Checkpoint	Baseline	0.0201544	-1.63818	189
Kg Steroid Hormone Biosynthesis	Baseline	0.0252607	-1.94114	34
Rt Chromosome Maintenance	Baseline	0.0472916	-1.7046	88
Hm Inflammatory Resp	Baseline	0.0992807	-1.50985	195
Kg Alanine Aspartate And Glutamate Met	Baseline	0.0992807	-1.82053	27
Hm Xenobiotic Met	Baseline	0.114861	-1.53975	154
Rt Immunoregulatory Interactions Between A Lymphoid And A Non Lymphoid Cell	On-Therapy	1.17953e-05	2.02182	142
Gse5099 Classical M1 Vs Alternative M2 Macrophage Up	On-Therapy	0.00252015	1.6537	185
Kg Neuroactive Ligand Receptor Interaction	On-Therapy	0.00252015	1.64959	219
Kg Cell Adhesion Molecules Cams	On-Therapy	0.00252015	1.76548	116
Hm Interferon Alpha Resp	On-Therapy	0.00598394	1.7667	95
Calabro.lymphocyte.infiltration	On-Therapy	0.00598394	1.91097	13
Kg Hematopoietic Cell Lineage	On-Therapy	0.0288994	1.71797	81
Kg Intestinal Immune Network For Iga Production	On-Therapy	0.0352159	1.76604	46
Hm Interferon Gamma Resp	On-Therapy	0.037297	1.51217	196
Kg Lysosome	On-Therapy	0.0543953	1.4946	115
Hm E2f Targets	On-Therapy	2.32686e-26	-2.81829	195
Hm G2m Checkpoint	On-Therapy	4.675e-17	-2.57128	189
Kg Dna Replication	On-Therapy	1.15539e-05	-2.26909	36
Rt Chromosome Maintenance	On-Therapy	3.72309e-05	-2.13215	88
Kg Cell Cycle	On-Therapy	0.000148552	-2.0037	124
Hm Mtorc1 Sig	On-Therapy	0.000488216	-1.78875	192
Hm Xenobiotic Met	On-Therapy	0.000599847	-1.84001	150
Hm Mitotic Spindle	On-Therapy	0.000631773	-1.76997	196
Kg Spliceosome	On-Therapy	0.000631773	-1.91471	124
Kg Tryptophan Met	On-Therapy	0.00121543	-2.1103	33
