# Supplementary material for: Pembrolizumab and epigenetic modification with azacitidine reshapes the tumor microenvironment of platinum-resistant epithelial ovarian cancer: a phase 2 non-randomized clinical trial
Source: Commun Med (Lond). 2026 Feb 6;6:142. doi: 10.1038/s43856-026-01404-0 (PMC12988192; doi:10.1038/s43856-026-01404-0)
Supplement: Supplementary file 12 — Supplementary Data 10 [file 43856_2026_1404_MOESM12_ESM.xlsx]

## Sheet: SD 10
Supplementary Data 10. Summary of TCR clonotypes derived from bulk RNAseq data utilizing the TRUST4 algorithm.
Trial ID	CA-125 Response	Clinical Response	Amino Acid Sequence	Count Baseline	Count On-Therapy	Prct Baseline	Prct On-Therapy	Prct Change	Prct Change Cat	Fold Change	FisherP	adjFisherP	log10FisherP	log2FC
US023104	no	yes	CAISDRAGYEQFF	6	0	1.64384	0	-1.64384	decreasing	0.25	0.0325846	0.130281	1.48699	-2
US023104	no	yes	CAISDVWASEDSYEQYF	2	3	0.547945	0.9375	0.389555	increasing	1.71094	0.66876	0.713694	0.17473	0.774787
US023104	no	yes	CAKDREEGNTIYF	2	11	0.547945	3.4375	2.88955	increasing	6.27344	0.00876247	0.0560083	2.05737	2.64926
US023104	no	yes	CASDVSRSYNEQFF	7	0	1.91781	0	-1.91781	decreasing	0.25	0.0165564	0.082782	1.78103	-2
US023104	no	yes	CASRGAGGETQYF	4	0	1.09589	0	-1.09589	decreasing	0.25	0.127143	0.267001	0.895706	-2
US023104	no	yes	CASRGVVPEQFF	2	8	0.547945	2.5	1.95205	increasing	4.5625	0.051494	0.138638	1.28824	2.18982
US023104	no	yes	CASRRQGAVHEQFF	8	0	2.19178	0	-2.19178	decreasing	0.25	0.0084311	0.0560083	2.07412	-2
US023104	no	yes	CASSATLTSPKQFF	2	0	0.547945	0	-0.547945	decreasing	0.25	0.50143	0.542785	0.29979	-2
US023104	no	yes	CASSEWLWLVPYNEQFF	6	4	1.64384	1.25	-0.393836	decreasing	0.760417	0.757457	0.787455	0.120642	-0.395138
US023104	no	yes	CASSFDRMGHEQYF	11	12	3.0137	3.75	0.736301	increasing	1.24432	0.672911	0.713694	0.172042	0.315355
US023104	no	yes	CASSFHGTTNNEQFF	2	0	0.547945	0	-0.547945	decreasing	0.25	0.50143	0.542785	0.29979	-2
US023104	no	yes	CASSFSGGETQYF	2	0	0.547945	0	-0.547945	decreasing	0.25	0.50143	0.542785	0.29979	-2
US023104	no	yes	CASSHSGTGVSEAFF	1	3	0.273973	0.9375	0.663527	increasing	3.42188	0.344298	0.542785	0.463066	1.77479
US023104	no	yes	CASSHYGNTEAFF	2	0	0.547945	0	-0.547945	decreasing	0.25	0.50143	0.542785	0.29979	-2
US023104	no	yes	CASSKTQGREQYF	2	0	0.547945	0	-0.547945	decreasing	0.25	0.50143	0.542785	0.29979	-2
US023104	no	yes	CASSLAGENYEQYF	20	2	5.47945	0.625	-4.85445	decreasing	0.114062	0.000268985	0.00353043	3.57027	-3.1321
US023104	no	yes	CASSLFAGNFYEQYF	3	0	0.821918	0	-0.821918	decreasing	0.25	0.252145	0.413675	0.59835	-2
US023104	no	yes	CASSLGFDSYEQYF	2	0	0.547945	0	-0.547945	decreasing	0.25	0.50143	0.542785	0.29979	-2
US023104	no	yes	CASSLMRGEQFF	1	0	0.273973	0	-0.273973	decreasing	0.25	1	1	0	-2
US023104	no	yes	CASSLSVAQPQHF	6	0	1.64384	0	-1.64384	decreasing	0.25	0.0325846	0.130281	1.48699	-2
US023104	no	yes	CASSLTFTSEQFF	4	13	1.09589	4.0625	2.96661	increasing	3.70703	0.0141543	0.0743098	1.84911	1.89026
US023104	no	yes	CASSPLRTVYEQYF	4	0	1.09589	0	-1.09589	decreasing	0.25	0.127143	0.267001	0.895706	-2
US023104	no	yes	CASSPPGGLAGNEQFF	16	0	4.38356	0	-4.38356	decreasing	0.25	4.02877e-05	0.000604315	4.39483	-2
US023104	no	yes	CASSPPGGLSGNEQFF	2	0	0.547945	0	-0.547945	decreasing	0.25	0.50143	0.542785	0.29979	-2
US023104	no	yes	CASSPPGQGREQYF	6	0	1.64384	0	-1.64384	decreasing	0.25	0.0325846	0.130281	1.48699	-2
US023104	no	yes	CASSPRWGGGYEQYF	4	0	1.09589	0	-1.09589	decreasing	0.25	0.127143	0.267001	0.895706	-2
US023104	no	yes	CASSPSGQPNNEQFF	2	0	0.547945	0	-0.547945	decreasing	0.25	0.50143	0.542785	0.29979	-2
US023104	no	yes	CASSPSVVYEQYF	3	0	0.821918	0	-0.821918	decreasing	0.25	0.252145	0.413675	0.59835	-2
US023104	no	yes	CASSQDSGESYEQYF	126	19	34.5205	5.9375	-28.583	decreasing	0.171999	1.62438e-21	1.7056e-19	20.7893	-2.53953
US023104	no	yes	CASSQEGQGASYEQYF	4	2	1.09589	0.625	-0.47089	decreasing	0.570312	0.690193	0.724703	0.161029	-0.810175
US023104	no	yes	CASSQVRSGRASGANVLTF	2	0	0.547945	0	-0.547945	decreasing	0.25	0.50143	0.542785	0.29979	-2
US023104	no	yes	CASSRGGGNEQFF	2	0	0.547945	0	-0.547945	decreasing	0.25	0.50143	0.542785	0.29979	-2
US023104	no	yes	CASSRGRYNEQFF	1	0	0.273973	0	-0.273973	decreasing	0.25	1	1	0	-2
US023104	no	yes	CASSRLAENYNEKFF	2	0	0.547945	0	-0.547945	decreasing	0.25	0.50143	0.542785	0.29979	-2
US023104	no	yes	CASSRLAENYNEQFF	45	0	12.3288	0	-12.3288	decreasing	0.25	1.4254e-13	7.48337e-12	12.8461	-2
US023104	no	yes	CASSSGQGDQPQHF	2	21	0.547945	6.5625	6.01455	increasing	11.9766	6.93046e-06	0.000121283	5.15924	3.58214
US023104	no	yes	CASSSRLDSPNTEAFF	2	0	0.547945	0	-0.547945	decreasing	0.25	0.50143	0.542785	0.29979	-2
US023104	no	yes	CASSVGLYSYNEQFF	4	0	1.09589	0	-1.09589	decreasing	0.25	0.127143	0.267001	0.895706	-2
US023104	no	yes	CASSYSGTGQETQYF	2	0	0.547945	0	-0.547945	decreasing	0.25	0.50143	0.542785	0.29979	-2
US023104	no	yes	CASTL_WGLRDPVLRARHAAPGAR_ARAAGARARAAWVWFLRGVPGLCSGANVLTF	26	0	7.12329	0	-7.12329	decreasing	0.25	9.87054e-08	3.45469e-06	7.00566	-2
US023104	no	yes	CASTWTSGYNEQFF	2	0	0.547945	0	-0.547945	decreasing	0.25	0.50143	0.542785	0.29979	-2
US023104	no	yes	CATSERAGTGNGNEQFF	4	0	1.09589	0	-1.09589	decreasing	0.25	0.127143	0.267001	0.895706	-2
US023104	no	yes	CAWSADTTEAFF	2	0	0.547945	0	-0.547945	decreasing	0.25	0.50143	0.542785	0.29979	-2
US023104	no	yes	CSANTGTGYGYTF	1	0	0.273973	0	-0.273973	decreasing	0.25	1	1	0	-2
US023104	no	yes	CSARDLSKVGTGWPQHF	2	2	0.547945	0.625	0.0770548	increasing	1.14062	1	1	0	0.189825
US023104	no	yes	CSARGGSHEQFF	4	0	1.09589	0	-1.09589	decreasing	0.25	0.127143	0.267001	0.895706	-2
US023104	no	yes	CAISDAMGTIYF	0	1	0	0.3125	0.3125	increasing	4	0.467153	0.542785	0.330541	2
US023104	no	yes	CAISESVGLGNEQFF	0	3	0	0.9375	0.9375	increasing	4	0.101438	0.242068	0.9938	2
US023104	no	yes	CASDRGDNEKLFF	0	20	0	6.25	6.25	increasing	4	1.76825e-07	4.64165e-06	6.75246	2
US023104	no	yes	CASDRGDNEKLLF	0	1	0	0.3125	0.3125	increasing	4	0.467153	0.542785	0.330541	2
US023104	no	yes	CASRKREGYEQYF	0	18	0	5.625	5.625	increasing	4	8.64112e-07	1.81463e-05	6.06343	2
US023104	no	yes	CASRPRTINTEAFF	0	4	0	1.25	1.25	increasing	4	0.0471493	0.130281	1.32652	2
US023104	no	yes	CASRSGVGNEQFF	0	1	0	0.3125	0.3125	increasing	4	0.467153	0.542785	0.330541	2
US023104	no	yes	CASSAGRNEQFF	0	3	0	0.9375	0.9375	increasing	4	0.101438	0.242068	0.9938	2
US023104	no	yes	CASSDFGGAGTEAFF	0	4	0	1.25	1.25	increasing	4	0.0471493	0.130281	1.32652	2
US023104	no	yes	CASSEAGTGFYGYTF	0	1	0	0.3125	0.3125	increasing	4	0.467153	0.542785	0.330541	2
US023104	no	yes	CASSEGTGASNQPQHF	0	4	0	1.25	1.25	increasing	4	0.0471493	0.130281	1.32652	2
US023104	no	yes	CASSESGAGFF	0	2	0	0.625	0.625	increasing	4	0.217868	0.36897	0.661806	2
US023104	no	yes	CASSHGTSGRPGNEQFF	0	4	0	1.25	1.25	increasing	4	0.0471493	0.130281	1.32652	2
US023104	no	yes	CASSHSSTGVSEAFF	0	1	0	0.3125	0.3125	increasing	4	0.467153	0.542785	0.330541	2
US023104	no	yes	CASSIGSGTVYNEQFF	0	2	0	0.625	0.625	increasing	4	0.217868	0.36897	0.661806	2
US023104	no	yes	CASSIGTPGRNEQFF	0	2	0	0.625	0.625	increasing	4	0.217868	0.36897	0.661806	2
US023104	no	yes	CASSILAGGYNEQFF	0	9	0	2.8125	2.8125	increasing	4	0.000997143	0.00951818	3.00124	2
US023104	no	yes	CASSIRRGRNEQFF	0	4	0	1.25	1.25	increasing	4	0.0471493	0.130281	1.32652	2
US023104	no	yes	CASSISRTSYEQYF	0	10	0	3.125	3.125	increasing	4	0.000458745	0.00481682	3.33843	2
US023104	no	yes	CASSKPGLAGDVDTQYF	0	1	0	0.3125	0.3125	increasing	4	0.467153	0.542785	0.330541	2
US023104	no	yes	CASSLGLAGGLSDEQFF	0	1	0	0.3125	0.3125	increasing	4	0.467153	0.542785	0.330541	2
US023104	no	yes	CASSLGPGQETQYF	0	4	0	1.25	1.25	increasing	4	0.0471493	0.130281	1.32652	2
US023104	no	yes	CASSLGSGSNTDTQYF	0	2	0	0.625	0.625	increasing	4	0.217868	0.36897	0.661806	2
US023104	no	yes	CASSLLSSGANVLTF	0	4	0	1.25	1.25	increasing	4	0.0471493	0.130281	1.32652	2
US023104	no	yes	CASSLPPPGGGQGDTQYF	0	6	0	1.875	1.875	increasing	4	0.0101348	0.0560083	1.99418	2
US023104	no	yes	CASSLPRDTQYF	0	6	0	1.875	1.875	increasing	4	0.0101348	0.0560083	1.99418	2
US023104	no	yes	CASSLSDNTEAFF	0	1	0	0.3125	0.3125	increasing	4	0.467153	0.542785	0.330541	2
US023104	no	yes	CASSLVGRTPYNEQFF	0	8	0	2.5	2.5	increasing	4	0.00216367	0.0189321	2.66481	2
US023104	no	yes	CASSLVTGGFGEQYF	0	3	0	0.9375	0.9375	increasing	4	0.101438	0.242068	0.9938	2
US023104	no	yes	CASSPDGGSGYNEQFF	0	1	0	0.3125	0.3125	increasing	4	0.467153	0.542785	0.330541	2
US023104	no	yes	CASSPGLAGSLDTQYF	0	1	0	0.3125	0.3125	increasing	4	0.467153	0.542785	0.330541	2
US023104	no	yes	CASSPGQGRNFF	0	1	0	0.3125	0.3125	increasing	4	0.467153	0.542785	0.330541	2
US023104	no	yes	CASSPLGGNEQFF	0	2	0	0.625	0.625	increasing	4	0.217868	0.36897	0.661806	2
US023104	no	yes	CASSPTGELFF	0	6	0	1.875	1.875	increasing	4	0.0101348	0.0560083	1.99418	2
US023104	no	yes	CASSPTGTGDEAFF	0	2	0	0.625	0.625	increasing	4	0.217868	0.36897	0.661806	2
US023104	no	yes	CASSQDSGESYEQYL	0	5	0	1.5625	1.5625	increasing	4	0.0218784	0.0998796	1.65998	2
US023104	no	yes	CASSQDTTVSYGYTF	0	4	0	1.25	1.25	increasing	4	0.0471493	0.130281	1.32652	2
US023104	no	yes	CASSQESGRDRVVNTEAFF	0	4	0	1.25	1.25	increasing	4	0.0471493	0.130281	1.32652	2
US023104	no	yes	CASSQGEGAGAKNEQFF	0	3	0	0.9375	0.9375	increasing	4	0.101438	0.242068	0.9938	2
US023104	no	yes	CASSQGEGAGAMNEQFF	0	1	0	0.3125	0.3125	increasing	4	0.467153	0.542785	0.330541	2
US023104	no	yes	CASSQSVGEAFF	0	6	0	1.875	1.875	increasing	4	0.0101348	0.0560083	1.99418	2
US023104	no	yes	CASSRTSSTDTQYF	0	3	0	0.9375	0.9375	increasing	4	0.101438	0.242068	0.9938	2
US023104	no	yes	CASSRVAGGPRHQETQYF	0	1	0	0.3125	0.3125	increasing	4	0.467153	0.542785	0.330541	2
US023104	no	yes	CASSSDLLRTDTQYF	0	2	0	0.625	0.625	increasing	4	0.217868	0.36897	0.661806	2
US023104	no	yes	CASSTDRGNEQFF	0	1	0	0.3125	0.3125	increasing	4	0.467153	0.542785	0.330541	2
US023104	no	yes	CASSVSALAGAQEQFF	0	10	0	3.125	3.125	increasing	4	0.000458745	0.00481682	3.33843	2
US023104	no	yes	CASSYSGSERSEQYF	0	4	0	1.25	1.25	increasing	4	0.0471493	0.130281	1.32652	2
US023104	no	yes	CASSYSGTRNNEQFF	0	1	0	0.3125	0.3125	increasing	4	0.467153	0.542785	0.330541	2
US023104	no	yes	CASTLTGPGYTF	0	2	0	0.625	0.625	increasing	4	0.217868	0.36897	0.661806	2
US023104	no	yes	CASTRDGLSDTQYF	0	2	0	0.625	0.625	increasing	4	0.217868	0.36897	0.661806	2
US023104	no	yes	CAVQIGPGNTEAFF	0	7	0	2.1875	2.1875	increasing	4	0.0046868	0.037855	2.32912	2
US023104	no	yes	CAWSAHADPSTEAFF	0	2	0	0.625	0.625	increasing	4	0.217868	0.36897	0.661806	2
US023104	no	yes	CAWSAQADPSTEAFF	0	4	0	1.25	1.25	increasing	4	0.0471493	0.130281	1.32652	2
US023104	no	yes	CAWSGDHPSSYNEQFF	0	4	0	1.25	1.25	increasing	4	0.0471493	0.130281	1.32652	2
US023104	no	yes	CAWSQSGTSGKRLF	0	2	0	0.625	0.625	increasing	4	0.217868	0.36897	0.661806	2
US023104	no	yes	CSATSPGNYGYTF	0	2	0	0.625	0.625	increasing	4	0.217868	0.36897	0.661806	2
US023104	no	yes	CSVEAPRDRPDTQYF	0	5	0	1.5625	1.5625	increasing	4	0.0218784	0.0998796	1.65998	2
US023104	no	yes	CSVQTTSGISYEQYF	0	1	0	0.3125	0.3125	increasing	4	0.467153	0.542785	0.330541	2
US023104	no	yes	CSVSGTGSNTIYF	0	1	0	0.3125	0.3125	increasing	4	0.467153	0.542785	0.330541	2
US023105	no	no	CAIRDGGGYTF	11	0	2.22222	0	-2.22222	decreasing	0.25	1.1584e-09	2.15077e-07	8.93614	-2
US023105	no	no	CAISERAAALGADTQYF	6	0	1.21212	0	-1.21212	decreasing	0.25	1.37086e-05	0.000318154	4.86301	-2
US023105	no	no	CAISESMSGELFF	1	0	0.20202	0	-0.20202	decreasing	0.25	0.155367	0.537816	0.808641	-2
US023105	no	no	CASMDSGRAETQYF	2	0	0.40404	0	-0.40404	decreasing	0.25	0.0240978	0.115711	1.61802	-2
US023105	no	no	CASRDPGTRVNEQFF	2	0	0.40404	0	-0.40404	decreasing	0.25	0.0240978	0.115711	1.61802	-2
US023105	no	no	CASRGAESGNTIYF	3	1	0.606061	0.0371609	-0.5689	decreasing	0.0613155	0.0131947	0.113068	1.8796	-4.0276
US023105	no	no	CASRGDDRANVLTF	2	0	0.40404	0	-0.40404	decreasing	0.25	0.0240978	0.115711	1.61802	-2
US023105	no	no	CASRGQGFYGYTF	2	2	0.40404	0.0743218	-0.329719	decreasing	0.183946	0.116467	0.510805	0.933797	-2.44264
US023105	no	no	CASRGTSGTDTQYF	2	0	0.40404	0	-0.40404	decreasing	0.25	0.0240978	0.115711	1.61802	-2
US023105	no	no	CASRKLMSTDTQYF	7	0	1.41414	0	-1.41414	decreasing	0.25	2.10802e-06	8.38691e-05	5.67613	-2
US023105	no	no	CASRMALPYEQYF	5	0	1.0101	0	-1.0101	decreasing	0.25	8.8994e-05	0.00145793	4.05064	-2
US023105	no	no	CASRPEAGRSYNEQFF	1	0	0.20202	0	-0.20202	decreasing	0.25	0.155367	0.537816	0.808641	-2
US023105	no	no	CASRPGGAREQFF	3	5	0.606061	0.185805	-0.420256	decreasing	0.306577	0.114143	0.504584	0.942551	-1.70568
US023105	no	no	CASRRGDRDNSPLHF	1	0	0.20202	0	-0.20202	decreasing	0.25	0.155367	0.537816	0.808641	-2
US023105	no	no	CASRRTGGTEAFF	2	10	0.40404	0.371609	-0.0324313	decreasing	0.919732	1	1	4.82164e-17	-0.120714
US023105	no	no	CASRSGIVPYEQYF	1	0	0.20202	0	-0.20202	decreasing	0.25	0.155367	0.537816	0.808641	-2
US023105	no	no	CASRSGQYNYGYTF	2	0	0.40404	0	-0.40404	decreasing	0.25	0.0240978	0.115711	1.61802	-2
US023105	no	no	CASRSLAGDLKNIQYF	2	0	0.40404	0	-0.40404	decreasing	0.25	0.0240978	0.115711	1.61802	-2
US023105	no	no	CASRWTVSTDTQYF	2	0	0.40404	0	-0.40404	decreasing	0.25	0.0240978	0.115711	1.61802	-2
US023105	no	no	CASS_RNTEAFF	1	0	0.20202	0	-0.20202	decreasing	0.25	0.155367	0.537816	0.808641	-2
US023105	no	no	CASSAPGWGYTF	2	5	0.40404	0.185805	-0.218236	decreasing	0.459866	0.298417	0.949819	0.525176	-1.12071
US023105	no	no	CASSATRSSWEQYF	2	0	0.40404	0	-0.40404	decreasing	0.25	0.0240978	0.115711	1.61802	-2
US023105	no	no	CASSDVSGANVLTF	2	0	0.40404	0	-0.40404	decreasing	0.25	0.0240978	0.115711	1.61802	-2
US023105	no	no	CASSEAGRTGETQYF	4	0	0.808081	0	-0.808081	decreasing	0.25	0.000576739	0.00642487	3.23902	-2
US023105	no	no	CASSEARLAGVVEQYF	6	0	1.21212	0	-1.21212	decreasing	0.25	1.37086e-05	0.000318154	4.86301	-2
US023105	no	no	CASSFAGGNEQYF	6	9	1.21212	0.334448	-0.877673	decreasing	0.27592	0.0195583	0.115711	1.70867	-1.85768
US023105	no	no	CASSFASGNEQFF	4	25	0.808081	0.929023	0.120942	increasing	1.14967	1	1	0	0.201214
US023105	no	no	CASSFDGGSGNTIYF	6	4	1.21212	0.148644	-1.06348	decreasing	0.122631	0.00164002	0.0169165	2.78515	-3.0276
US023105	no	no	CASSFDRGRYSPLHF	2	0	0.40404	0	-0.40404	decreasing	0.25	0.0240978	0.115711	1.61802	-2
US023105	no	no	CASSFETGGLYGYTF	4	0	0.808081	0	-0.808081	decreasing	0.25	0.000576739	0.00642487	3.23902	-2
US023105	no	no	CASSFGQNYGYTF	1	0	0.20202	0	-0.20202	decreasing	0.25	0.155367	0.537816	0.808641	-2
US023105	no	no	CASSFRGNANTGELFF	1	0	0.20202	0	-0.20202	decreasing	0.25	0.155367	0.537816	0.808641	-2
US023105	no	no	CASSFRLTKDRDTQYF	4	0	0.808081	0	-0.808081	decreasing	0.25	0.000576739	0.00642487	3.23902	-2
US023105	no	no	CASSFVRQGGYSEQYF	16	19	3.23232	0.706057	-2.52627	decreasing	0.218436	2.08293e-05	0.000446228	4.68133	-2.19471
US023105	no	no	CASSHDRGAYNEQFF	1	0	0.20202	0	-0.20202	decreasing	0.25	0.155367	0.537816	0.808641	-2
US023105	no	no	CASSHKTGDGYTF	2	0	0.40404	0	-0.40404	decreasing	0.25	0.0240978	0.115711	1.61802	-2
US023105	no	no	CASSHQTSGGPPTQYF	1	0	0.20202	0	-0.20202	decreasing	0.25	0.155367	0.537816	0.808641	-2
US023105	no	no	CASSHTGSGANVLTF	5	0	1.0101	0	-1.0101	decreasing	0.25	8.8994e-05	0.00145793	4.05064	-2
US023105	no	no	CASSIGPGGHGGTQYF	1	0	0.20202	0	-0.20202	decreasing	0.25	0.155367	0.537816	0.808641	-2
US023105	no	no	CASSKTVEQYF	5	0	1.0101	0	-1.0101	decreasing	0.25	8.8994e-05	0.00145793	4.05064	-2
US023105	no	no	CASSLAGSGNTIYF	4	0	0.808081	0	-0.808081	decreasing	0.25	0.000576739	0.00642487	3.23902	-2
US023105	no	no	CASSLALGGLSSYNEQFF	1	0	0.20202	0	-0.20202	decreasing	0.25	0.155367	0.537816	0.808641	-2
US023105	no	no	CASSLASGSLDTQYF	5	0	1.0101	0	-1.0101	decreasing	0.25	8.8994e-05	0.00145793	4.05064	-2
US023105	no	no	CASSLAVAVSTDTQYF	2	9	0.40404	0.334448	-0.0695922	decreasing	0.827759	0.684015	1	0.164934	-0.272717
US023105	no	no	CASSLDKGLSYEQYF	1	2	0.20202	0.0743218	-0.127698	decreasing	0.367893	0.39754	1	0.40062	-1.44264
US023105	no	no	CASSLDKGPYNEQFF	2	0	0.40404	0	-0.40404	decreasing	0.25	0.0240978	0.115711	1.61802	-2
US023105	no	no	CASSLELPRGNTIYF	1	0	0.20202	0	-0.20202	decreasing	0.25	0.155367	0.537816	0.808641	-2
US023105	no	no	CASSLELPRGNTIYV	1	0	0.20202	0	-0.20202	decreasing	0.25	0.155367	0.537816	0.808641	-2
US023105	no	no	CASSLEMGLVGNTGELFF	7	8	1.41414	0.297287	-1.11685	decreasing	0.210225	0.00432192	0.0401218	2.36432	-2.25
US023105	no	no	CASSLFPRRGYGYTF	2	0	0.40404	0	-0.40404	decreasing	0.25	0.0240978	0.115711	1.61802	-2
US023105	no	no	CASSLGFYDEQYF	4	0	0.808081	0	-0.808081	decreasing	0.25	0.000576739	0.00642487	3.23902	-2
US023105	no	no	CASSLGLAGGVTKNIQYF	2	14	0.40404	0.520253	0.116212	increasing	1.28763	1	1	-9.64327e-17	0.364713
US023105	no	no	CASSLGLHYEQFF	3	0	0.606061	0	-0.606061	decreasing	0.25	0.00373122	0.0352252	2.42815	-2
US023105	no	no	CASSLGLPMYNTYNEQFF	25	15	5.05051	0.557414	-4.49309	decreasing	0.110368	1.43371e-11	7.98575e-09	10.8435	-3.17961
US023105	no	no	CASSLGNYEQYF	4	0	0.808081	0	-0.808081	decreasing	0.25	0.000576739	0.00642487	3.23902	-2
US023105	no	no	CASSLGVPMYNTYNEQFF	2	0	0.40404	0	-0.40404	decreasing	0.25	0.0240978	0.115711	1.61802	-2
US023105	no	no	CASSLIQGSNQPQHF	6	0	1.21212	0	-1.21212	decreasing	0.25	1.37086e-05	0.000318154	4.86301	-2
US023105	no	no	CASSLISRLATYNEQFF	2	0	0.40404	0	-0.40404	decreasing	0.25	0.0240978	0.115711	1.61802	-2
US023105	no	no	CASSLLGPGNTIYF	1	0	0.20202	0	-0.20202	decreasing	0.25	0.155367	0.537816	0.808641	-2
US023105	no	no	CASSLLQGPKPHF	8	0	1.61616	0	-1.61616	decreasing	0.25	3.23597e-07	2.0027e-05	6.49	-2
US023105	no	no	CASSLLTYNEQFF	3	0	0.606061	0	-0.606061	decreasing	0.25	0.00373122	0.0352252	2.42815	-2
US023105	no	no	CASSLNTVNTEAFF	4	143	0.808081	5.31401	4.50593	increasing	6.57609	5.19762e-07	2.89508e-05	6.2842	2.71723
US023105	no	no	CASSLPGRGGEEKLFF	10	0	2.0202	0	-2.0202	decreasing	0.25	7.58574e-09	8.45052e-07	8.12	-2
US023105	no	no	CASSLPTGATNTGELFF	7	0	1.41414	0	-1.41414	decreasing	0.25	2.10802e-06	8.38691e-05	5.67613	-2
US023105	no	no	CASSLQGTNTEAFF	7	0	1.41414	0	-1.41414	decreasing	0.25	2.10802e-06	8.38691e-05	5.67613	-2
US023105	no	no	CASSLQPYNEQFF	1	13	0.20202	0.483092	0.281072	increasing	2.3913	0.70983	1	0.148846	1.2578
US023105	no	no	CASSLRGYNEKLFF	2	0	0.40404	0	-0.40404	decreasing	0.25	0.0240978	0.115711	1.61802	-2
US023105	no	no	CASSLRLTSSGNEQFF	4	0	0.808081	0	-0.808081	decreasing	0.25	0.000576739	0.00642487	3.23902	-2
US023105	no	no	CASSLSVYEQYF	2	0	0.40404	0	-0.40404	decreasing	0.25	0.0240978	0.115711	1.61802	-2
US023105	no	no	CASSLTGGNRPNTEAFF	6	0	1.21212	0	-1.21212	decreasing	0.25	1.37086e-05	0.000318154	4.86301	-2
US023105	no	no	CASSLTGGPLDTQYF	4	0	0.808081	0	-0.808081	decreasing	0.25	0.000576739	0.00642487	3.23902	-2
US023105	no	no	CASSLTGTSTYEQYF	2	0	0.40404	0	-0.40404	decreasing	0.25	0.0240978	0.115711	1.61802	-2
US023105	no	no	CASSLTTSSYEQYF	2	0	0.40404	0	-0.40404	decreasing	0.25	0.0240978	0.115711	1.61802	-2
US023105	no	no	CASSLYGEPETQYF	1	0	0.20202	0	-0.20202	decreasing	0.25	0.155367	0.537816	0.808641	-2
US023105	no	no	CASSPFTSGEYEQYF	2	0	0.40404	0	-0.40404	decreasing	0.25	0.0240978	0.115711	1.61802	-2
US023105	no	no	CASSPGVNTEAFF	1	0	0.20202	0	-0.20202	decreasing	0.25	0.155367	0.537816	0.808641	-2
US023105	no	no	CASSPLGNAYEQYF	1	0	0.20202	0	-0.20202	decreasing	0.25	0.155367	0.537816	0.808641	-2
US023105	no	no	CASSPMGSGNTIYF	2	0	0.40404	0	-0.40404	decreasing	0.25	0.0240978	0.115711	1.61802	-2
US023105	no	no	CASSPPGPGANVLTF	2	0	0.40404	0	-0.40404	decreasing	0.25	0.0240978	0.115711	1.61802	-2
US023105	no	no	CASSPPVTSGFPEQYF	2	0	0.40404	0	-0.40404	decreasing	0.25	0.0240978	0.115711	1.61802	-2
US023105	no	no	CASSPRTGKVSYNEQFF	1	0	0.20202	0	-0.20202	decreasing	0.25	0.155367	0.537816	0.808641	-2
US023105	no	no	CASSPRWVFTEAFF	8	0	1.61616	0	-1.61616	decreasing	0.25	3.23597e-07	2.0027e-05	6.49	-2
US023105	no	no	CASSPSPDRPPGQYF	6	0	1.21212	0	-1.21212	decreasing	0.25	1.37086e-05	0.000318154	4.86301	-2
US023105	no	no	CASSPVWGSGSPLHF	2	0	0.40404	0	-0.40404	decreasing	0.25	0.0240978	0.115711	1.61802	-2
US023105	no	no	CASSQDGRRYTF	5	0	1.0101	0	-1.0101	decreasing	0.25	8.8994e-05	0.00145793	4.05064	-2
US023105	no	no	CASSQDPQGLDGYTF	3	0	0.606061	0	-0.606061	decreasing	0.25	0.00373122	0.0352252	2.42815	-2
US023105	no	no	CASSQGFSRTYEQYF	1	0	0.20202	0	-0.20202	decreasing	0.25	0.155367	0.537816	0.808641	-2
US023105	no	no	CASSQGRSMNTEAFF	2	0	0.40404	0	-0.40404	decreasing	0.25	0.0240978	0.115711	1.61802	-2
US023105	no	no	CASSQGWQDEKLFF	1	0	0.20202	0	-0.20202	decreasing	0.25	0.155367	0.537816	0.808641	-2
US023105	no	no	CASSQSIEDEQYF	11	6	2.22222	0.222965	-1.99926	decreasing	0.100334	5.82319e-06	0.000216234	5.23484	-3.31711
US023105	no	no	CASSRDRGGYTF	8	0	1.61616	0	-1.61616	decreasing	0.25	3.23597e-07	2.0027e-05	6.49	-2
US023105	no	no	CASSRGGSGHTNEQFF	4	62	0.808081	2.30398	1.4959	increasing	2.85117	0.0371104	0.173701	1.4305	1.51155
US023105	no	no	CASSSDATGDDEQFF	5	18	1.0101	0.668896	-0.341205	decreasing	0.662207	0.387156	1	0.412114	-0.594645
US023105	no	no	CASSSGGTGSNQPQHF	2	0	0.40404	0	-0.40404	decreasing	0.25	0.0240978	0.115711	1.61802	-2
US023105	no	no	CASSSKMDTQYF	1	0	0.20202	0	-0.20202	decreasing	0.25	0.155367	0.537816	0.808641	-2
US023105	no	no	CASSSLAGVSEQYF	1	0	0.20202	0	-0.20202	decreasing	0.25	0.155367	0.537816	0.808641	-2
US023105	no	no	CASSSNEVAQYEQFF	6	8	1.21212	0.297287	-0.914834	decreasing	0.245262	0.0134637	0.113626	1.87083	-2.0276
US023105	no	no	CASSSQPRIEKKNIQYF	2	0	0.40404	0	-0.40404	decreasing	0.25	0.0240978	0.115711	1.61802	-2
US023105	no	no	CASSSRDKLTGELFF	2	0	0.40404	0	-0.40404	decreasing	0.25	0.0240978	0.115711	1.61802	-2
US023105	no	no	CASSSRHLTGELFF	2	0	0.40404	0	-0.40404	decreasing	0.25	0.0240978	0.115711	1.61802	-2
US023105	no	no	CASSSRLFSSYNEQFF	1	0	0.20202	0	-0.20202	decreasing	0.25	0.155367	0.537816	0.808641	-2
US023105	no	no	CASSSRTGDRGNTIYF	2	0	0.40404	0	-0.40404	decreasing	0.25	0.0240978	0.115711	1.61802	-2
US023105	no	no	CASSSSRGQYEQYF	2	0	0.40404	0	-0.40404	decreasing	0.25	0.0240978	0.115711	1.61802	-2
US023105	no	no	CASSSSRTDGNTIYF	4	0	0.808081	0	-0.808081	decreasing	0.25	0.000576739	0.00642487	3.23902	-2
US023105	no	no	CASSSVGLGAYNEQFF	2	0	0.40404	0	-0.40404	decreasing	0.25	0.0240978	0.115711	1.61802	-2
US023105	no	no	CASSVSTGSSNYGYTF	2	0	0.40404	0	-0.40404	decreasing	0.25	0.0240978	0.115711	1.61802	-2
US023105	no	no	CASSVTGVETEAFF	1	0	0.20202	0	-0.20202	decreasing	0.25	0.155367	0.537816	0.808641	-2
US023105	no	no	CASSWGRITSTDTQYF	7	0	1.41414	0	-1.41414	decreasing	0.25	2.10802e-06	8.38691e-05	5.67613	-2
US023105	no	no	CASSWGTDTQYF	6	0	1.21212	0	-1.21212	decreasing	0.25	1.37086e-05	0.000318154	4.86301	-2
US023105	no	no	CASSYGDSYEQYF	2	0	0.40404	0	-0.40404	decreasing	0.25	0.0240978	0.115711	1.61802	-2
US023105	no	no	CASSYGPGSQYF	2	0	0.40404	0	-0.40404	decreasing	0.25	0.0240978	0.115711	1.61802	-2
US023105	no	no	CASSYGTDQITDTQYF	2	0	0.40404	0	-0.40404	decreasing	0.25	0.0240978	0.115711	1.61802	-2
US023105	no	no	CASSYLRGGETQYF	4	0	0.808081	0	-0.808081	decreasing	0.25	0.000576739	0.00642487	3.23902	-2
US023105	no	no	CASSYSRVSSTDTQYF	5	0	1.0101	0	-1.0101	decreasing	0.25	8.8994e-05	0.00145793	4.05064	-2
US023105	no	no	CASTASVGLEQFF	6	0	1.21212	0	-1.21212	decreasing	0.25	1.37086e-05	0.000318154	4.86301	-2
US023105	no	no	CASTFISRLSTDTQSV	1	0	0.20202	0	-0.20202	decreasing	0.25	0.155367	0.537816	0.808641	-2
US023105	no	no	CASTMTRDRRDGYTF	2	0	0.40404	0	-0.40404	decreasing	0.25	0.0240978	0.115711	1.61802	-2
US023105	no	no	CASTPTGRGFGGYTF	2	0	0.40404	0	-0.40404	decreasing	0.25	0.0240978	0.115711	1.61802	-2
US023105	no	no	CASTRTETYNEQFF	2	0	0.40404	0	-0.40404	decreasing	0.25	0.0240978	0.115711	1.61802	-2
US023105	no	no	CATGGAAGLGETQYF	6	0	1.21212	0	-1.21212	decreasing	0.25	1.37086e-05	0.000318154	4.86301	-2
US023105	no	no	CATRGPTGELFF	4	0	0.808081	0	-0.808081	decreasing	0.25	0.000576739	0.00642487	3.23902	-2
US023105	no	no	CATSDFFEAGGHNEQFF	2	0	0.40404	0	-0.40404	decreasing	0.25	0.0240978	0.115711	1.61802	-2
US023105	no	no	CAWGAGFTEAFF	6	0	1.21212	0	-1.21212	decreasing	0.25	1.37086e-05	0.000318154	4.86301	-2
US023105	no	no	CCFFFFF	2	0	0.40404	0	-0.40404	decreasing	0.25	0.0240978	0.115711	1.61802	-2
US023105	no	no	CSAHPFGSTDTQYF	5	2	1.0101	0.0743218	-0.935779	decreasing	0.0735786	0.00142069	0.0149307	2.8475	-3.76457
US023105	no	no	CSAKGGGLQPQHF	10	0	2.0202	0	-2.0202	decreasing	0.25	7.58574e-09	8.45052e-07	8.12	-2
US023105	no	no	CSALDRQGGSDTQYF	1	0	0.20202	0	-0.20202	decreasing	0.25	0.155367	0.537816	0.808641	-2
US023105	no	no	CSALMGTSGYFEEDTQYF	4	0	0.808081	0	-0.808081	decreasing	0.25	0.000576739	0.00642487	3.23902	-2
US023105	no	no	CSAPGQGITDTQYF	1	0	0.20202	0	-0.20202	decreasing	0.25	0.155367	0.537816	0.808641	-2
US023105	no	no	CSAPGQPDTDTQYF	2	0	0.40404	0	-0.40404	decreasing	0.25	0.0240978	0.115711	1.61802	-2
US023105	no	no	CSAPGTGRGKSSNQPQHF	5	0	1.0101	0	-1.0101	decreasing	0.25	8.8994e-05	0.00145793	4.05064	-2
US023105	no	no	CSAQGAENYGYTF	2	0	0.40404	0	-0.40404	decreasing	0.25	0.0240978	0.115711	1.61802	-2
US023105	no	no	CSARDLLWPSGRKETQYF	5	86	1.0101	3.19584	2.18574	increasing	3.16388	0.00484483	0.0435253	2.31472	1.66169
US023105	no	no	CSARDLWASGPNEQFF	2	9	0.40404	0.334448	-0.0695922	decreasing	0.827759	0.684015	1	0.164934	-0.272717
US023105	no	no	CSARDRLAGEWNEQFF	2	0	0.40404	0	-0.40404	decreasing	0.25	0.0240978	0.115711	1.61802	-2
US023105	no	no	CSARGLFDGGLNNEQFF	3	0	0.606061	0	-0.606061	decreasing	0.25	0.00373122	0.0352252	2.42815	-2
US023105	no	no	CSARGTSGSVPETQYF	1	0	0.20202	0	-0.20202	decreasing	0.25	0.155367	0.537816	0.808641	-2
US023105	no	no	CSASPWSGYNEQFF	2	0	0.40404	0	-0.40404	decreasing	0.25	0.0240978	0.115711	1.61802	-2
US023105	no	no	CSATGFGYGYTF	2	0	0.40404	0	-0.40404	decreasing	0.25	0.0240978	0.115711	1.61802	-2
US023105	no	no	CSFHFDPPTSASKATGTIGMCHHTQPIFQFF	1	0	0.20202	0	-0.20202	decreasing	0.25	0.155367	0.537816	0.808641	-2
US023105	no	no	CSPLGGGYTF	2	0	0.40404	0	-0.40404	decreasing	0.25	0.0240978	0.115711	1.61802	-2
US023105	no	no	CSPRYLNTEAFF	1	0	0.20202	0	-0.20202	decreasing	0.25	0.155367	0.537816	0.808641	-2
US023105	no	no	CSRDGRQYF	3	2	0.606061	0.0743218	-0.531739	decreasing	0.122631	0.0291951	0.137811	1.53469	-3.0276
US023105	no	no	CSVEIFPDGGSNTF	2	0	0.40404	0	-0.40404	decreasing	0.25	0.0240978	0.115711	1.61802	-2
US023105	no	no	CSVEVQNNQPQHF	2	4	0.40404	0.148644	-0.255397	decreasing	0.367893	0.236104	0.760172	0.626897	-1.44264
US023105	no	no	CSVNPLPAWRAEAFF	4	0	0.808081	0	-0.808081	decreasing	0.25	0.000576739	0.00642487	3.23902	-2
US023105	no	no	CSVVTLAKNEQFF	4	0	0.808081	0	-0.808081	decreasing	0.25	0.000576739	0.00642487	3.23902	-2
US023105	no	no	CAARGGIGTEAFF	0	2	0	0.0743218	0.0743218	increasing	4	1	1	4.82164e-17	2
US023105	no	no	CAIGHASSEQFF	0	1	0	0.0371609	0.0371609	increasing	4	1	1	0	2
US023105	no	no	CAIPWGTEAFF	0	4	0	0.148644	0.148644	increasing	4	1	1	0	2
US023105	no	no	CAIRGDSTSGNTIYF	0	5	0	0.185805	0.185805	increasing	4	1	1	4.82164e-17	2
US023105	no	no	CAIRTSGRHNEQFF	0	10	0	0.371609	0.371609	increasing	4	0.377984	1	0.422527	2
US023105	no	no	CAISAGNEQFF	0	4	0	0.148644	0.148644	increasing	4	1	1	0	2
US023105	no	no	CAISDRDRDYRYGYTF	0	101	0	3.75325	3.75325	increasing	4	6.04219e-08	5.60916e-06	7.21881	2
US023105	no	no	CAISEATGGGSYEQYF	0	2	0	0.0743218	0.0743218	increasing	4	1	1	4.82164e-17	2
US023105	no	no	CAISEIDSYNEQFF	0	6	0	0.222965	0.222965	increasing	4	0.598873	1	0.222665	2
US023105	no	no	CAISRDRPYEQYF	0	8	0	0.297287	0.297287	increasing	4	0.618449	1	0.208696	2
US023105	no	no	CAISVLGESTDTQYF	0	6	0	0.222965	0.222965	increasing	4	0.598873	1	0.222665	2
US023105	no	no	CASAAGSTYEQYF	0	5	0	0.185805	0.185805	increasing	4	1	1	4.82164e-17	2
US023105	no	no	CASAEGFDGNTIYF	0	3	0	0.111483	0.111483	increasing	4	1	1	-9.64327e-17	2
US023105	no	no	CASFSGRARDEQFF	0	3	0	0.111483	0.111483	increasing	4	1	1	-9.64327e-17	2
US023105	no	no	CASGFGRYFASGGGTDTQYF	0	5	0	0.185805	0.185805	increasing	4	1	1	4.82164e-17	2
US023105	no	no	CASGGTSGGFEQFF	0	1	0	0.0371609	0.0371609	increasing	4	1	1	0	2
US023105	no	no	CASGGTWGDLATQYF	0	2	0	0.0743218	0.0743218	increasing	4	1	1	4.82164e-17	2
US023105	no	no	CASGLRDVAFGGYTF	0	2	0	0.0743218	0.0743218	increasing	4	1	1	4.82164e-17	2
US023105	no	no	CASGLTGHEQYF	0	2	0	0.0743218	0.0743218	increasing	4	1	1	4.82164e-17	2
US023105	no	no	CASGRDRAYEQYF	0	1	0	0.0371609	0.0371609	increasing	4	1	1	0	2
US023105	no	no	CASGWDLDRGLNNQPQHF	0	19	0	0.706057	0.706057	increasing	4	0.0593176	0.266451	1.22682	2
US023105	no	no	CASIDNTYEQYF	0	2	0	0.0743218	0.0743218	increasing	4	1	1	4.82164e-17	2
US023105	no	no	CASKLAGEFRLANTGELFF	0	4	0	0.148644	0.148644	increasing	4	1	1	0	2
US023105	no	no	CASKRGHGTYNEQFF	0	2	0	0.0743218	0.0743218	increasing	4	1	1	4.82164e-17	2
US023105	no	no	CASNPSGGDTQYF	0	2	0	0.0743218	0.0743218	increasing	4	1	1	4.82164e-17	2
US023105	no	no	CASNQGISEYEQYF	0	1	0	0.0371609	0.0371609	increasing	4	1	1	0	2
US023105	no	no	CASNQVNNEQFF	0	2	0	0.0743218	0.0743218	increasing	4	1	1	4.82164e-17	2
US023105	no	no	CASNRPGQGTYGYTF	0	2	0	0.0743218	0.0743218	increasing	4	1	1	4.82164e-17	2
US023105	no	no	CASQAGTETYEQYF	0	1	0	0.0371609	0.0371609	increasing	4	1	1	0	2
US023105	no	no	CASRDWGGTLYSQPQHF	0	1	0	0.0371609	0.0371609	increasing	4	1	1	0	2
US023105	no	no	CASRGGADTQYF	0	4	0	0.148644	0.148644	increasing	4	1	1	0	2
US023105	no	no	CASRGSGRYEQYF	0	6	0	0.222965	0.222965	increasing	4	0.598873	1	0.222665	2
US023105	no	no	CASRKGGRGYGYTF	0	2	0	0.0743218	0.0743218	increasing	4	1	1	4.82164e-17	2
US023105	no	no	CASRLIWGSGANVLTF	0	12	0	0.445931	0.445931	increasing	4	0.233193	0.755164	0.632285	2
US023105	no	no	CASRLTSGRFYEQYF	0	2	0	0.0743218	0.0743218	increasing	4	1	1	4.82164e-17	2
US023105	no	no	CASRMDLGSTSEAFF	0	2	0	0.0743218	0.0743218	increasing	4	1	1	4.82164e-17	2
US023105	no	no	CASRPAGPGLNVGDEQFF	0	2	0	0.0743218	0.0743218	increasing	4	1	1	4.82164e-17	2
US023105	no	no	CASRPDLDNEQFF	0	1	0	0.0371609	0.0371609	increasing	4	1	1	0	2
US023105	no	no	CASRPDRVGEKLFF	0	9	0	0.334448	0.334448	increasing	4	0.370585	1	0.431113	2
US023105	no	no	CASRPPGQLNTEAFF	0	2	0	0.0743218	0.0743218	increasing	4	1	1	4.82164e-17	2
US023105	no	no	CASRPSGLGGYEQFF	0	3	0	0.111483	0.111483	increasing	4	1	1	-9.64327e-17	2
US023105	no	no	CASRPSQGAGELFF	0	3	0	0.111483	0.111483	increasing	4	1	1	-9.64327e-17	2
US023105	no	no	CASRPTGTQNTEAFF	0	1	0	0.0371609	0.0371609	increasing	4	1	1	0	2
US023105	no	no	CASRQATYNEQFF	0	1	0	0.0371609	0.0371609	increasing	4	1	1	0	2
US023105	no	no	CASRQPLGGETQYF	0	4	0	0.148644	0.148644	increasing	4	1	1	0	2
US023105	no	no	CASRRDSSYEQYF	0	11	0	0.40877	0.40877	increasing	4	0.232591	0.755164	0.633408	2
US023105	no	no	CASRRQDTGELFF	0	66	0	2.45262	2.45262	increasing	4	1.95188e-05	0.000434878	4.70955	2
US023105	no	no	CASRSGTEQETQYF	0	1	0	0.0371609	0.0371609	increasing	4	1	1	0	2
US023105	no	no	CASRTDSSYEQYF	0	38	0	1.41211	1.41211	increasing	4	0.00260837	0.0264157	2.58363	2
US023105	no	no	CASRTSGFPYEQYF	0	1	0	0.0371609	0.0371609	increasing	4	1	1	0	2
US023105	no	no	CASRVSAAPNEKLFF	0	4	0	0.148644	0.148644	increasing	4	1	1	0	2
US023105	no	no	CASRYNTGELFF	0	2	0	0.0743218	0.0743218	increasing	4	1	1	4.82164e-17	2
US023105	no	no	CASSAGASGSSYEQYF	0	2	0	0.0743218	0.0743218	increasing	4	1	1	4.82164e-17	2
US023105	no	no	CASSALADNEQFF	0	1	0	0.0371609	0.0371609	increasing	4	1	1	0	2
US023105	no	no	CASSAQTGLGTEAFF	0	2	0	0.0743218	0.0743218	increasing	4	1	1	4.82164e-17	2
US023105	no	no	CASSARSNGLYGYTF	0	2	0	0.0743218	0.0743218	increasing	4	1	1	4.82164e-17	2
US023105	no	no	CASSARTSWDIQYF	0	5	0	0.185805	0.185805	increasing	4	1	1	4.82164e-17	2
US023105	no	no	CASSARTSWDIQYS	0	1	0	0.0371609	0.0371609	increasing	4	1	1	0	2
US023105	no	no	CASSAVSGGTSSYNEQFF	0	4	0	0.148644	0.148644	increasing	4	1	1	0	2
US023105	no	no	CASSDETASDYGEQFF	0	7	0	0.260126	0.260126	increasing	4	0.604718	1	0.218447	2
US023105	no	no	CASSDFPGDYEQYF	0	2	0	0.0743218	0.0743218	increasing	4	1	1	4.82164e-17	2
US023105	no	no	CASSDGQGRLHF	0	19	0	0.706057	0.706057	increasing	4	0.0593176	0.266451	1.22682	2
US023105	no	no	CASSDPAYTTDTQYF	0	2	0	0.0743218	0.0743218	increasing	4	1	1	4.82164e-17	2
US023105	no	no	CASSDPRGGGDYEQYF	0	2	0	0.0743218	0.0743218	increasing	4	1	1	4.82164e-17	2
US023105	no	no	CASSDRHRYPNYGYTF	0	1	0	0.0371609	0.0371609	increasing	4	1	1	0	2
US023105	no	no	CASSDSVERVYTGELFF	0	2	0	0.0743218	0.0743218	increasing	4	1	1	4.82164e-17	2
US023105	no	no	CASSE_TTGVLCTDTQYF	0	2	0	0.0743218	0.0743218	increasing	4	1	1	4.82164e-17	2
US023105	no	no	CASSEASENSYNEQFF	0	2	0	0.0743218	0.0743218	increasing	4	1	1	4.82164e-17	2
US023105	no	no	CASSEDSYGYTF	0	4	0	0.148644	0.148644	increasing	4	1	1	0	2
US023105	no	no	CASSEGAGRLHF	0	1	0	0.0371609	0.0371609	increasing	4	1	1	0	2
US023105	no	no	CASSEIGLAGSYEQYF	0	2	0	0.0743218	0.0743218	increasing	4	1	1	4.82164e-17	2
US023105	no	no	CASSENRDEKLFF	0	2	0	0.0743218	0.0743218	increasing	4	1	1	4.82164e-17	2
US023105	no	no	CASSERGGRTTQYF	0	6	0	0.222965	0.222965	increasing	4	0.598873	1	0.222665	2
US023105	no	no	CASSETGGSFYEQYF	0	2	0	0.0743218	0.0743218	increasing	4	1	1	4.82164e-17	2
US023105	no	no	CASSFAGWGTGNTIYF	0	4	0	0.148644	0.148644	increasing	4	1	1	0	2
US023105	no	no	CASSFARASTDTQYF	0	4	0	0.148644	0.148644	increasing	4	1	1	0	2
US023105	no	no	CASSFASGNEQYF	0	7	0	0.260126	0.260126	increasing	4	0.604718	1	0.218447	2
US023105	no	no	CASSFDPGGSGYTF	0	2	0	0.0743218	0.0743218	increasing	4	1	1	4.82164e-17	2
US023105	no	no	CASSFGARGRTEAFF	0	4	0	0.148644	0.148644	increasing	4	1	1	0	2
US023105	no	no	CASSFGDRVTEQYF	0	2	0	0.0743218	0.0743218	increasing	4	1	1	4.82164e-17	2
US023105	no	no	CASSFGEITEAFF	0	30	0	1.11483	1.11483	increasing	4	0.00988011	0.0873528	2.00524	2
US023105	no	no	CASSFGQGAHYEQYF	0	3	0	0.111483	0.111483	increasing	4	1	1	-9.64327e-17	2
US023105	no	no	CASSFGQGNSPLHF	0	4	0	0.148644	0.148644	increasing	4	1	1	0	2
US023105	no	no	CASSFGQGRVYEQYF	0	5	0	0.185805	0.185805	increasing	4	1	1	4.82164e-17	2
US023105	no	no	CASSFGRGGLNEQFF	0	1	0	0.0371609	0.0371609	increasing	4	1	1	0	2
US023105	no	no	CASSFGTEAFF	0	3	0	0.111483	0.111483	increasing	4	1	1	-9.64327e-17	2
US023105	no	no	CASSFHRGNTIYF	0	3	0	0.111483	0.111483	increasing	4	1	1	-9.64327e-17	2
US023105	no	no	CASSFLAGANTGELFF	0	2	0	0.0743218	0.0743218	increasing	4	1	1	4.82164e-17	2
US023105	no	no	CASSFLGFDEQFF	0	1	0	0.0371609	0.0371609	increasing	4	1	1	0	2
US023105	no	no	CASSFLGGPNTEAFF	0	4	0	0.148644	0.148644	increasing	4	1	1	0	2
US023105	no	no	CASSFLKNIQYF	0	6	0	0.222965	0.222965	increasing	4	0.598873	1	0.222665	2
US023105	no	no	CASSFLRGPVETQSF	0	1	0	0.0371609	0.0371609	increasing	4	1	1	0	2
US023105	no	no	CASSFLRGPVETQYF	0	5	0	0.185805	0.185805	increasing	4	1	1	4.82164e-17	2
US023105	no	no	CASSFPGEINEQFF	0	1	0	0.0371609	0.0371609	increasing	4	1	1	0	2
US023105	no	no	CASSFPGGSSYNEQFF	0	11	0	0.40877	0.40877	increasing	4	0.232591	0.755164	0.633408	2
US023105	no	no	CASSFPGQSYSNQPQHF	0	2	0	0.0743218	0.0743218	increasing	4	1	1	4.82164e-17	2
US023105	no	no	CASSFPTGEQYF	0	1	0	0.0371609	0.0371609	increasing	4	1	1	0	2
US023105	no	no	CASSFPTGGTGELFF	0	1	0	0.0371609	0.0371609	increasing	4	1	1	0	2
US023105	no	no	CASSFQTGGRTDTQYF	0	3	0	0.111483	0.111483	increasing	4	1	1	-9.64327e-17	2
US023105	no	no	CASSFRPERGDQETQYF	0	6	0	0.222965	0.222965	increasing	4	0.598873	1	0.222665	2
US023105	no	no	CASSFRVGSGYEQYF	0	8	0	0.297287	0.297287	increasing	4	0.618449	1	0.208696	2
US023105	no	no	CASSFSAGELFF	0	5	0	0.185805	0.185805	increasing	4	1	1	4.82164e-17	2
US023105	no	no	CASSFSGATGNTIYF	0	4	0	0.148644	0.148644	increasing	4	1	1	0	2
US023105	no	no	CASSFSYFNTGELFF	0	10	0	0.371609	0.371609	increasing	4	0.377984	1	0.422527	2
US023105	no	no	CASSFTGDTGELFF	0	4	0	0.148644	0.148644	increasing	4	1	1	0	2
US023105	no	no	CASSFTGGGSEQFF	0	2	0	0.0743218	0.0743218	increasing	4	1	1	4.82164e-17	2
US023105	no	no	CASSGGGNQPQHF	0	4	0	0.148644	0.148644	increasing	4	1	1	0	2
US023105	no	no	CASSGGQRGVQETQYF	0	10	0	0.371609	0.371609	increasing	4	0.377984	1	0.422527	2
US023105	no	no	CASSGGTSGWNTGELFF	0	2	0	0.0743218	0.0743218	increasing	4	1	1	4.82164e-17	2
US023105	no	no	CASSGHRGINTGELFF	0	1	0	0.0371609	0.0371609	increasing	4	1	1	0	2
US023105	no	no	CASSGLLAGGYNEQFF	0	2	0	0.0743218	0.0743218	increasing	4	1	1	4.82164e-17	2
US023105	no	no	CASSGSTLAGSDTQYF	0	2	0	0.0743218	0.0743218	increasing	4	1	1	4.82164e-17	2
US023105	no	no	CASSGTDGTDTQYF	0	1	0	0.0371609	0.0371609	increasing	4	1	1	0	2
US023105	no	no	CASSGTKGAGDEQFF	0	4	0	0.148644	0.148644	increasing	4	1	1	0	2
US023105	no	no	CASSHGFTGELFF	0	1	0	0.0371609	0.0371609	increasing	4	1	1	0	2
US023105	no	no	CASSHQGTEFYGYTF	0	3	0	0.111483	0.111483	increasing	4	1	1	-9.64327e-17	2
US023105	no	no	CASSHSGRGNEQFF	0	1	0	0.0371609	0.0371609	increasing	4	1	1	0	2
US023105	no	no	CASSIARSGANVLTF	0	5	0	0.185805	0.185805	increasing	4	1	1	4.82164e-17	2
US023105	no	no	CASSIGCTYSNQPQHF	0	1	0	0.0371609	0.0371609	increasing	4	1	1	0	2
US023105	no	no	CASSIGGNYEQYF	0	2	0	0.0743218	0.0743218	increasing	4	1	1	4.82164e-17	2
US023105	no	no	CASSIGGTYSNQPQHF	0	2	0	0.0743218	0.0743218	increasing	4	1	1	4.82164e-17	2
US023105	no	no	CASSIGQALNTEAFF	0	2	0	0.0743218	0.0743218	increasing	4	1	1	4.82164e-17	2
US023105	no	no	CASSIGVQETQYF	0	1	0	0.0371609	0.0371609	increasing	4	1	1	0	2
US023105	no	no	CASSILLGRYNEQFF	0	4	0	0.148644	0.148644	increasing	4	1	1	0	2
US023105	no	no	CASSILPGGYNEQFF	0	1	0	0.0371609	0.0371609	increasing	4	1	1	0	2
US023105	no	no	CASSIQRMHTDTQYF	0	2	0	0.0743218	0.0743218	increasing	4	1	1	4.82164e-17	2
US023105	no	no	CASSIRGGEQFF	0	2	0	0.0743218	0.0743218	increasing	4	1	1	4.82164e-17	2
US023105	no	no	CASSISSAYNEQFF	0	1	0	0.0371609	0.0371609	increasing	4	1	1	0	2
US023105	no	no	CASSKQGAETQYF	0	2	0	0.0743218	0.0743218	increasing	4	1	1	4.82164e-17	2
US023105	no	no	CASSLAAEQYF	0	2	0	0.0743218	0.0743218	increasing	4	1	1	4.82164e-17	2
US023105	no	no	CASSLAAGGARGYTF	0	2	0	0.0743218	0.0743218	increasing	4	1	1	4.82164e-17	2
US023105	no	no	CASSLAFGQGPYEQYF	0	2	0	0.0743218	0.0743218	increasing	4	1	1	4.82164e-17	2
US023105	no	no	CASSLAGTDYTF	0	1	0	0.0371609	0.0371609	increasing	4	1	1	0	2
US023105	no	no	CASSLAGTVTKNIQYF	0	1	0	0.0371609	0.0371609	increasing	4	1	1	0	2
US023105	no	no	CASSLAPHGNEQFF	0	2	0	0.0743218	0.0743218	increasing	4	1	1	4.82164e-17	2
US023105	no	no	CASSLAPSTHNEQFF	0	6	0	0.222965	0.222965	increasing	4	0.598873	1	0.222665	2
US023105	no	no	CASSLATGLDHEQFF	0	2	0	0.0743218	0.0743218	increasing	4	1	1	4.82164e-17	2
US023105	no	no	CASSLATGLDNEQFF	0	37	0	1.37495	1.37495	increasing	4	0.00443119	0.0404618	2.35348	2
US023105	no	no	CASSLDIGIYGYTF	0	2	0	0.0743218	0.0743218	increasing	4	1	1	4.82164e-17	2
US023105	no	no	CASSLDPAGDRFF	0	3	0	0.111483	0.111483	increasing	4	1	1	-9.64327e-17	2
US023105	no	no	CASSLDPRSEQYF	0	2	0	0.0743218	0.0743218	increasing	4	1	1	4.82164e-17	2
US023105	no	no	CASSLELAYAPQETQYF	0	6	0	0.222965	0.222965	increasing	4	0.598873	1	0.222665	2
US023105	no	no	CASSLELPRGNTLYF	0	2	0	0.0743218	0.0743218	increasing	4	1	1	4.82164e-17	2
US023105	no	no	CASSLFGSSNQPQHF	0	2	0	0.0743218	0.0743218	increasing	4	1	1	4.82164e-17	2
US023105	no	no	CASSLFGTGRNQPQHF	0	5	0	0.185805	0.185805	increasing	4	1	1	4.82164e-17	2
US023105	no	no	CASSLGAGLYSGNTIYF	0	9	0	0.334448	0.334448	increasing	4	0.370585	1	0.431113	2
US023105	no	no	CASSLGAPGTPQETQYF	0	2	0	0.0743218	0.0743218	increasing	4	1	1	4.82164e-17	2
US023105	no	no	CASSLGDRDVNEQFF	0	2	0	0.0743218	0.0743218	increasing	4	1	1	4.82164e-17	2
US023105	no	no	CASSLGGATQYF	0	4	0	0.148644	0.148644	increasing	4	1	1	0	2
US023105	no	no	CASSLGGGAKNIQYF	0	4	0	0.148644	0.148644	increasing	4	1	1	0	2
US023105	no	no	CASSLGGGGYTQYF	0	1	0	0.0371609	0.0371609	increasing	4	1	1	0	2
US023105	no	no	CASSLGGGYTF	0	6	0	0.222965	0.222965	increasing	4	0.598873	1	0.222665	2
US023105	no	no	CASSLGGLPYNEQFF	0	12	0	0.445931	0.445931	increasing	4	0.233193	0.755164	0.632285	2
US023105	no	no	CASSLGGLSSYNEQFF	0	2	0	0.0743218	0.0743218	increasing	4	1	1	4.82164e-17	2
US023105	no	no	CASSLGGRGVLEQYF	0	6	0	0.222965	0.222965	increasing	4	0.598873	1	0.222665	2
US023105	no	no	CASSLGGSDGYTF	0	1	0	0.0371609	0.0371609	increasing	4	1	1	0	2
US023105	no	no	CASSLGGVSSYNEQFF	0	4	0	0.148644	0.148644	increasing	4	1	1	0	2
US023105	no	no	CASSLGGYEQYF	0	2	0	0.0743218	0.0743218	increasing	4	1	1	4.82164e-17	2
US023105	no	no	CASSLGLAGEQYF	0	3	0	0.111483	0.111483	increasing	4	1	1	-9.64327e-17	2
US023105	no	no	CASSLGLAGSSNQPQHF	0	4	0	0.148644	0.148644	increasing	4	1	1	0	2
US023105	no	no	CASSLGLAIDNEQFF	0	8	0	0.297287	0.297287	increasing	4	0.618449	1	0.208696	2
US023105	no	no	CASSLGPAGSQETQYF	0	9	0	0.334448	0.334448	increasing	4	0.370585	1	0.431113	2
US023105	no	no	CASSLGPGQIYEQYF	0	2	0	0.0743218	0.0743218	increasing	4	1	1	4.82164e-17	2
US023105	no	no	CASSLGPQSQYF	0	2	0	0.0743218	0.0743218	increasing	4	1	1	4.82164e-17	2
US023105	no	no	CASSLGPTLLFTEAFF	0	1	0	0.0371609	0.0371609	increasing	4	1	1	0	2
US023105	no	no	CASSLGRDTGELFF	0	2	0	0.0743218	0.0743218	increasing	4	1	1	4.82164e-17	2
US023105	no	no	CASSLGRGQGQTYNEQFF	0	2	0	0.0743218	0.0743218	increasing	4	1	1	4.82164e-17	2
US023105	no	no	CASSLGRQGYEQYF	0	1	0	0.0371609	0.0371609	increasing	4	1	1	0	2
US023105	no	no	CASSLGSNEKLFF	0	1	0	0.0371609	0.0371609	increasing	4	1	1	0	2
US023105	no	no	CASSLGTGGFSQPQHF	0	6	0	0.222965	0.222965	increasing	4	0.598873	1	0.222665	2
US023105	no	no	CASSLGTGSRTGELFF	0	2	0	0.0743218	0.0743218	increasing	4	1	1	4.82164e-17	2
US023105	no	no	CASSLGTNTEAFF	0	2	0	0.0743218	0.0743218	increasing	4	1	1	4.82164e-17	2
US023105	no	no	CASSLGTTMNTEAFF	0	5	0	0.185805	0.185805	increasing	4	1	1	4.82164e-17	2
US023105	no	no	CASSLGVGGTTGELFF	0	2	0	0.0743218	0.0743218	increasing	4	1	1	4.82164e-17	2
US023105	no	no	CASSLGVSYNEQFF	0	123	0	4.57079	4.57079	increasing	4	9.62132e-10	2.15077e-07	9.01677	2
US023105	no	no	CASSLGWQDSYEQYF	0	5	0	0.185805	0.185805	increasing	4	1	1	4.82164e-17	2
US023105	no	no	CASSLKEGVFYNSPLHF	0	1	0	0.0371609	0.0371609	increasing	4	1	1	0	2
US023105	no	no	CASSLLAGVEQYF	0	2	0	0.0743218	0.0743218	increasing	4	1	1	4.82164e-17	2
US023105	no	no	CASSLLGTQETQYF	0	7	0	0.260126	0.260126	increasing	4	0.604718	1	0.218447	2
US023105	no	no	CASSLPPNTGELFF	0	4	0	0.148644	0.148644	increasing	4	1	1	0	2
US023105	no	no	CASSLQLAGKYNEQFF	0	1	0	0.0371609	0.0371609	increasing	4	1	1	0	2
US023105	no	no	CASSLQQGGTTNEKLFF	0	3	0	0.111483	0.111483	increasing	4	1	1	-9.64327e-17	2
US023105	no	no	CASSLQTNTEAFF	0	3	0	0.111483	0.111483	increasing	4	1	1	-9.64327e-17	2
US023105	no	no	CASSLRPIDTQYF	0	3	0	0.111483	0.111483	increasing	4	1	1	-9.64327e-17	2
US023105	no	no	CASSLRVNTEAFF	0	2	0	0.0743218	0.0743218	increasing	4	1	1	4.82164e-17	2
US023105	no	no	CASSLRVQGGNYGYTF	0	2	0	0.0743218	0.0743218	increasing	4	1	1	4.82164e-17	2
US023105	no	no	CASSLSGLASYNEQFF	0	2	0	0.0743218	0.0743218	increasing	4	1	1	4.82164e-17	2
US023105	no	no	CASSLSGLGNYEQYF	0	2	0	0.0743218	0.0743218	increasing	4	1	1	4.82164e-17	2
US023105	no	no	CASSLSGSYNEQFF	0	2	0	0.0743218	0.0743218	increasing	4	1	1	4.82164e-17	2
US023105	no	no	CASSLSLAGVGEQYF	0	2	0	0.0743218	0.0743218	increasing	4	1	1	4.82164e-17	2
US023105	no	no	CASSLSRGQYEQYF	0	2	0	0.0743218	0.0743218	increasing	4	1	1	4.82164e-17	2
US023105	no	no	CASSLSRKLFNEQFF	0	2	0	0.0743218	0.0743218	increasing	4	1	1	4.82164e-17	2
US023105	no	no	CASSLSRSSYNEQFF	0	2	0	0.0743218	0.0743218	increasing	4	1	1	4.82164e-17	2
US023105	no	no	CASSLSVNTEAFF	0	14	0	0.520253	0.520253	increasing	4	0.146471	0.537816	0.83425	2
US023105	no	no	CASSLTGAGYGYTF	0	2	0	0.0743218	0.0743218	increasing	4	1	1	4.82164e-17	2
US023105	no	no	CASSLTGGLNYGYTF	0	2	0	0.0743218	0.0743218	increasing	4	1	1	4.82164e-17	2
US023105	no	no	CASSLTGGNTEAFF	0	45	0	1.67224	1.67224	increasing	4	0.000688464	0.00741206	3.16212	2
US023105	no	no	CASSLTGWATQYF	0	1	0	0.0371609	0.0371609	increasing	4	1	1	0	2
US023105	no	no	CASSLTGWDTQYF	0	8	0	0.297287	0.297287	increasing	4	0.618449	1	0.208696	2
US023105	no	no	CASSLTPQDNQPQHF	0	4	0	0.148644	0.148644	increasing	4	1	1	0	2
US023105	no	no	CASSLVGASGYNEQFF	0	2	0	0.0743218	0.0743218	increasing	4	1	1	4.82164e-17	2
US023105	no	no	CASSLVGGVGTEAFF	0	1	0	0.0371609	0.0371609	increasing	4	1	1	0	2
US023105	no	no	CASSLVGSLNEQYF	0	1	0	0.0371609	0.0371609	increasing	4	1	1	0	2
US023105	no	no	CASSLVGVQRGQQSYNEQFF	0	2	0	0.0743218	0.0743218	increasing	4	1	1	4.82164e-17	2
US023105	no	no	CASSLVPSGQGSGEQFF	0	4	0	0.148644	0.148644	increasing	4	1	1	0	2
US023105	no	no	CASSLVSGAYNEQFF	0	1	0	0.0371609	0.0371609	increasing	4	1	1	0	2
US023105	no	no	CASSLVSYNEQFF	0	8	0	0.297287	0.297287	increasing	4	0.618449	1	0.208696	2
US023105	no	no	CASSLWDRGSSYNEQFF	0	4	0	0.148644	0.148644	increasing	4	1	1	0	2
US023105	no	no	CASSLWIQGNEQFF	0	2	0	0.0743218	0.0743218	increasing	4	1	1	4.82164e-17	2
US023105	no	no	CASSLWQGEQYF	0	23	0	0.854701	0.854701	increasing	4	0.0384926	0.177193	1.41462	2
US023105	no	no	CASSLYLGRVQTQYF	0	2	0	0.0743218	0.0743218	increasing	4	1	1	4.82164e-17	2
US023105	no	no	CASSLYTWIYSPLHF	0	4	0	0.148644	0.148644	increasing	4	1	1	0	2
US023105	no	no	CASSP_ELAGGPEETQYF	0	5	0	0.185805	0.185805	increasing	4	1	1	4.82164e-17	2
US023105	no	no	CASSPEGTEAFF	0	9	0	0.334448	0.334448	increasing	4	0.370585	1	0.431113	2
US023105	no	no	CASSPEVRNYNEQFF	0	2	0	0.0743218	0.0743218	increasing	4	1	1	4.82164e-17	2
US023105	no	no	CASSPGLGGWEQYF	0	6	0	0.222965	0.222965	increasing	4	0.598873	1	0.222665	2
US023105	no	no	CASSPGQGAKAFF	0	1	0	0.0371609	0.0371609	increasing	4	1	1	0	2
US023105	no	no	CASSPGQVGEAFF	0	2	0	0.0743218	0.0743218	increasing	4	1	1	4.82164e-17	2
US023105	no	no	CASSPGRGAQFF	0	31	0	1.15199	1.15199	increasing	4	0.010175	0.0885545	1.99246	2
US023105	no	no	CASSPGTPPKNIQYF	0	2	0	0.0743218	0.0743218	increasing	4	1	1	4.82164e-17	2
US023105	no	no	CASSPGTSGWETQYF	0	2	0	0.0743218	0.0743218	increasing	4	1	1	4.82164e-17	2
US023105	no	no	CASSPIGGGYTF	0	2	0	0.0743218	0.0743218	increasing	4	1	1	4.82164e-17	2
US023105	no	no	CASSPLGTEAFF	0	2	0	0.0743218	0.0743218	increasing	4	1	1	4.82164e-17	2
US023105	no	no	CASSPLGTEQFF	0	2	0	0.0743218	0.0743218	increasing	4	1	1	4.82164e-17	2
US023105	no	no	CASSPLGVEGGHEQFF	0	24	0	0.891862	0.891862	increasing	4	0.0408228	0.186379	1.3891	2
US023105	no	no	CASSPNGGTSSYEQYF	0	4	0	0.148644	0.148644	increasing	4	1	1	0	2
US023105	no	no	CASSPPGTDTQYF	0	1	0	0.0371609	0.0371609	increasing	4	1	1	0	2
US023105	no	no	CASSPRLAGVSEQFF	0	1	0	0.0371609	0.0371609	increasing	4	1	1	0	2
US023105	no	no	CASSPRLGGSYEQYF	0	11	0	0.40877	0.40877	increasing	4	0.232591	0.755164	0.633408	2
US023105	no	no	CASSPRRGKAFF	0	1	0	0.0371609	0.0371609	increasing	4	1	1	0	2
US023105	no	no	CASSPRSSYNEQFF	0	6	0	0.222965	0.222965	increasing	4	0.598873	1	0.222665	2
US023105	no	no	CASSPSARGGYNEQFF	0	1	0	0.0371609	0.0371609	increasing	4	1	1	0	2
US023105	no	no	CASSPSGRGEQYF	0	3	0	0.111483	0.111483	increasing	4	1	1	-9.64327e-17	2
US023105	no	no	CASSPSGTAGYTF	0	5	0	0.185805	0.185805	increasing	4	1	1	4.82164e-17	2
US023105	no	no	CASSPTFSTQYF	0	2	0	0.0743218	0.0743218	increasing	4	1	1	4.82164e-17	2
US023105	no	no	CASSPTGQGHTEAFF	0	8	0	0.297287	0.297287	increasing	4	0.618449	1	0.208696	2
US023105	no	no	CASSPVGESTDTQYF	0	2	0	0.0743218	0.0743218	increasing	4	1	1	4.82164e-17	2
US023105	no	no	CASSPWDSSYEQYF	0	3	0	0.111483	0.111483	increasing	4	1	1	-9.64327e-17	2
US023105	no	no	CASSPWTRQFPYEQYF	0	2	0	0.0743218	0.0743218	increasing	4	1	1	4.82164e-17	2
US023105	no	no	CASSQASISGRLIGELFF	0	11	0	0.40877	0.40877	increasing	4	0.232591	0.755164	0.633408	2
US023105	no	no	CASSQAVIMSSGTYEQYF	0	4	0	0.148644	0.148644	increasing	4	1	1	0	2
US023105	no	no	CASSQDPERGETQYF	0	4	0	0.148644	0.148644	increasing	4	1	1	0	2
US023105	no	no	CASSQDRLAPSPNEQFF	0	4	0	0.148644	0.148644	increasing	4	1	1	0	2
US023105	no	no	CASSQDTSGGFSYNEQFF	0	6	0	0.222965	0.222965	increasing	4	0.598873	1	0.222665	2
US023105	no	no	CASSQDWDPDYEQYF	0	1	0	0.0371609	0.0371609	increasing	4	1	1	0	2
US023105	no	no	CASSQDWGAQVTEAFF	0	2	0	0.0743218	0.0743218	increasing	4	1	1	4.82164e-17	2
US023105	no	no	CASSQEAALHYEQYF	0	1	0	0.0371609	0.0371609	increasing	4	1	1	0	2
US023105	no	no	CASSQEGRLYTDTQYF	0	4	0	0.148644	0.148644	increasing	4	1	1	0	2
US023105	no	no	CASSQEIAGGGTDTQYF	0	9	0	0.334448	0.334448	increasing	4	0.370585	1	0.431113	2
US023105	no	no	CASSQELAAGGEQFF	0	2	0	0.0743218	0.0743218	increasing	4	1	1	4.82164e-17	2
US023105	no	no	CASSQEQDRGLIFGYTF	0	1	0	0.0371609	0.0371609	increasing	4	1	1	0	2
US023105	no	no	CASSQEQTDHYGYTF	0	8	0	0.297287	0.297287	increasing	4	0.618449	1	0.208696	2
US023105	no	no	CASSQEVRLLNEKLFF	0	6	0	0.222965	0.222965	increasing	4	0.598873	1	0.222665	2
US023105	no	no	CASSQFSDSREQFF	0	2	0	0.0743218	0.0743218	increasing	4	1	1	4.82164e-17	2
US023105	no	no	CASSQGAGPSNEQFF	0	2	0	0.0743218	0.0743218	increasing	4	1	1	4.82164e-17	2
US023105	no	no	CASSQGEGASAENEQFF	0	2	0	0.0743218	0.0743218	increasing	4	1	1	4.82164e-17	2
US023105	no	no	CASSQGGGTEAFF	0	1	0	0.0371609	0.0371609	increasing	4	1	1	0	2
US023105	no	no	CASSQGGTYKGSYNEQFF	0	2	0	0.0743218	0.0743218	increasing	4	1	1	4.82164e-17	2
US023105	no	no	CASSQGLAGGYEQYF	0	1	0	0.0371609	0.0371609	increasing	4	1	1	0	2
US023105	no	no	CASSQGLGALTDTQYF	0	2	0	0.0743218	0.0743218	increasing	4	1	1	4.82164e-17	2
US023105	no	no	CASSQGRGTEAFF	0	6	0	0.222965	0.222965	increasing	4	0.598873	1	0.222665	2
US023105	no	no	CASSQGTGSTQPQHF	0	1	0	0.0371609	0.0371609	increasing	4	1	1	0	2
US023105	no	no	CASSQIQGNYEQYF	0	14	0	0.520253	0.520253	increasing	4	0.146471	0.537816	0.83425	2
US023105	no	no	CASSQKGTEAYEQYF	0	2	0	0.0743218	0.0743218	increasing	4	1	1	4.82164e-17	2
US023105	no	no	CASSQMAGGSYEQYF	0	2	0	0.0743218	0.0743218	increasing	4	1	1	4.82164e-17	2
US023105	no	no	CASSQMPSGSGYEQYF	0	4	0	0.148644	0.148644	increasing	4	1	1	0	2
US023105	no	no	CASSQNGGPTDTQYF	0	3	0	0.111483	0.111483	increasing	4	1	1	-9.64327e-17	2
US023105	no	no	CASSQNSLDFGETQYF	0	2	0	0.0743218	0.0743218	increasing	4	1	1	4.82164e-17	2
US023105	no	no	CASSQPRARGGSSGGTSTDTQYF	0	9	0	0.334448	0.334448	increasing	4	0.370585	1	0.431113	2
US023105	no	no	CASSQQLLAGGPDTQYF	0	2	0	0.0743218	0.0743218	increasing	4	1	1	4.82164e-17	2
US023105	no	no	CASSQRLAGPQETQYF	0	2	0	0.0743218	0.0743218	increasing	4	1	1	4.82164e-17	2
US023105	no	no	CASSQSGETQYF	0	2	0	0.0743218	0.0743218	increasing	4	1	1	4.82164e-17	2
US023105	no	no	CASSQSGTGGNTIYF	0	2	0	0.0743218	0.0743218	increasing	4	1	1	4.82164e-17	2
US023105	no	no	CASSQSQPG_SETQYF	0	16	0	0.594575	0.594575	increasing	4	0.155455	0.537816	0.808395	2
US023105	no	no	CASSQSRREQYF	0	8	0	0.297287	0.297287	increasing	4	0.618449	1	0.208696	2
US023105	no	no	CASSQTGYNEKLFF	0	1	0	0.0371609	0.0371609	increasing	4	1	1	0	2
US023105	no	no	CASSQVAGGNEQFF	0	1	0	0.0371609	0.0371609	increasing	4	1	1	0	2
US023105	no	no	CASSQVARDTQYF	0	6	0	0.222965	0.222965	increasing	4	0.598873	1	0.222665	2
US023105	no	no	CASSQVEIRDIYGYTF	0	1	0	0.0371609	0.0371609	increasing	4	1	1	0	2
US023105	no	no	CASSQVREPNIQYF	0	6	0	0.222965	0.222965	increasing	4	0.598873	1	0.222665	2
US023105	no	no	CASSQVSLAGRTDTQYF	0	2	0	0.0743218	0.0743218	increasing	4	1	1	4.82164e-17	2
US023105	no	no	CASSQVSTAPFEREQYF	0	2	0	0.0743218	0.0743218	increasing	4	1	1	4.82164e-17	2
US023105	no	no	CASSQWVPGGDSNQPQHF	0	4	0	0.148644	0.148644	increasing	4	1	1	0	2
US023105	no	no	CASSRAGAGGYNEQFF	0	1	0	0.0371609	0.0371609	increasing	4	1	1	0	2
US023105	no	no	CASSRLAGQDEQYF	0	2	0	0.0743218	0.0743218	increasing	4	1	1	4.82164e-17	2
US023105	no	no	CASSRLGRLVVDEQYF	0	7	0	0.260126	0.260126	increasing	4	0.604718	1	0.218447	2
US023105	no	no	CASSRLRLAGGKDEQFF	0	4	0	0.148644	0.148644	increasing	4	1	1	0	2
US023105	no	no	CASSRLSLSNKKLFF	0	2	0	0.0743218	0.0743218	increasing	4	1	1	4.82164e-17	2
US023105	no	no	CASSRLSSYNEQFF	0	4	0	0.148644	0.148644	increasing	4	1	1	0	2
US023105	no	no	CASSRPAGGYETQYF	0	6	0	0.222965	0.222965	increasing	4	0.598873	1	0.222665	2
US023105	no	no	CASSRQGDGYTF	0	6	0	0.222965	0.222965	increasing	4	0.598873	1	0.222665	2
US023105	no	no	CASSRQKSSYNEQFF	0	2	0	0.0743218	0.0743218	increasing	4	1	1	4.82164e-17	2
US023105	no	no	CASSRRGPNEKLFF	0	1	0	0.0371609	0.0371609	increasing	4	1	1	0	2
US023105	no	no	CASSRRGTGGREDTQYF	0	14	0	0.520253	0.520253	increasing	4	0.146471	0.537816	0.83425	2
US023105	no	no	CASSRSGRYNEQFF	0	4	0	0.148644	0.148644	increasing	4	1	1	0	2
US023105	no	no	CASSRTPVDGWNEKLFF	0	2	0	0.0743218	0.0743218	increasing	4	1	1	4.82164e-17	2
US023105	no	no	CASSSALATSTDTQYF	0	6	0	0.222965	0.222965	increasing	4	0.598873	1	0.222665	2
US023105	no	no	CASSSAYEQYF	0	1	0	0.0371609	0.0371609	increasing	4	1	1	0	2
US023105	no	no	CASSSEHSRAFF	0	2	0	0.0743218	0.0743218	increasing	4	1	1	4.82164e-17	2
US023105	no	no	CASSSESGPWNIQYF	0	4	0	0.148644	0.148644	increasing	4	1	1	0	2
US023105	no	no	CASSSGGAAEQFF	0	23	0	0.854701	0.854701	increasing	4	0.0384926	0.177193	1.41462	2
US023105	no	no	CASSSGGGSYEQYF	0	8	0	0.297287	0.297287	increasing	4	0.618449	1	0.208696	2
US023105	no	no	CASSSGQGAGELFF	0	2	0	0.0743218	0.0743218	increasing	4	1	1	4.82164e-17	2
US023105	no	no	CASSSGTTYEQYF	0	2	0	0.0743218	0.0743218	increasing	4	1	1	4.82164e-17	2
US023105	no	no	CASSSISGANVLTF	0	11	0	0.40877	0.40877	increasing	4	0.232591	0.755164	0.633408	2
US023105	no	no	CASSSLDRVGNTIYF	0	7	0	0.260126	0.260126	increasing	4	0.604718	1	0.218447	2
US023105	no	no	CASSSLPETGELFF	0	2	0	0.0743218	0.0743218	increasing	4	1	1	4.82164e-17	2
US023105	no	no	CASSSPDVIGGNSYEQYF	0	2	0	0.0743218	0.0743218	increasing	4	1	1	4.82164e-17	2
US023105	no	no	CASSSQGVAEAFF	0	2	0	0.0743218	0.0743218	increasing	4	1	1	4.82164e-17	2
US023105	no	no	CASSSRQTPYEQYF	0	2	0	0.0743218	0.0743218	increasing	4	1	1	4.82164e-17	2
US023105	no	no	CASSSSDSTDTQYF	0	2	0	0.0743218	0.0743218	increasing	4	1	1	4.82164e-17	2
US023105	no	no	CASSSSGRTAKNIQYF	0	4	0	0.148644	0.148644	increasing	4	1	1	0	2
US023105	no	no	CASSSSLTASNTGELFF	0	2	0	0.0743218	0.0743218	increasing	4	1	1	4.82164e-17	2
US023105	no	no	CASSSSLTSTDTQYF	0	6	0	0.222965	0.222965	increasing	4	0.598873	1	0.222665	2
US023105	no	no	CASSSSYNEQFF	0	2	0	0.0743218	0.0743218	increasing	4	1	1	4.82164e-17	2
US023105	no	no	CASSSTAGGVLVDNEQFF	0	12	0	0.445931	0.445931	increasing	4	0.233193	0.755164	0.632285	2
US023105	no	no	CASSSTGAFRGKLFF	0	5	0	0.185805	0.185805	increasing	4	1	1	4.82164e-17	2
US023105	no	no	CASSSTTSGRTEQFF	0	2	0	0.0743218	0.0743218	increasing	4	1	1	4.82164e-17	2
US023105	no	no	CASSSTWTGENHCYTF	0	1	0	0.0371609	0.0371609	increasing	4	1	1	0	2
US023105	no	no	CASSSTWTGENHGYTF	0	2	0	0.0743218	0.0743218	increasing	4	1	1	4.82164e-17	2
US023105	no	no	CASSTGGGLAGPSTGELFF	0	21	0	0.780379	0.780379	increasing	4	0.0621882	0.277111	1.20629	2
US023105	no	no	CASSTGNSYEQYF	0	4	0	0.148644	0.148644	increasing	4	1	1	0	2
US023105	no	no	CASSTGPRYEQYF	0	3	0	0.111483	0.111483	increasing	4	1	1	-9.64327e-17	2
US023105	no	no	CASSTLLGGEAFF	0	2	0	0.0743218	0.0743218	increasing	4	1	1	4.82164e-17	2
US023105	no	no	CASSTRDTFYEQYF	0	3	0	0.111483	0.111483	increasing	4	1	1	-9.64327e-17	2
US023105	no	no	CASSTRGSTRELFF	0	62	0	2.30398	2.30398	increasing	4	4.91333e-05	0.0010136	4.30862	2
US023105	no	no	CASSTTGTSGETQYF	0	3	0	0.111483	0.111483	increasing	4	1	1	-9.64327e-17	2
US023105	no	no	CASSVAEGNEQFF	0	8	0	0.297287	0.297287	increasing	4	0.618449	1	0.208696	2
US023105	no	no	CASSVDRDATQYF	0	1	0	0.0371609	0.0371609	increasing	4	1	1	0	2
US023105	no	no	CASSVGGGPFAEQFF	0	4	0	0.148644	0.148644	increasing	4	1	1	0	2
US023105	no	no	CASSVGRGPYEQYF	0	1	0	0.0371609	0.0371609	increasing	4	1	1	0	2
US023105	no	no	CASSVGSGNTGGLFF	0	2	0	0.0743218	0.0743218	increasing	4	1	1	4.82164e-17	2
US023105	no	no	CASSVPRGVYEQYF	0	6	0	0.222965	0.222965	increasing	4	0.598873	1	0.222665	2
US023105	no	no	CASSVSWTSGFYEQYF	0	4	0	0.148644	0.148644	increasing	4	1	1	0	2
US023105	no	no	CASSWDISSNQPQHF	0	2	0	0.0743218	0.0743218	increasing	4	1	1	4.82164e-17	2
US023105	no	no	CASSWGGGEAFF	0	2	0	0.0743218	0.0743218	increasing	4	1	1	4.82164e-17	2
US023105	no	no	CASSWGTEGAYNEQFF	0	6	0	0.222965	0.222965	increasing	4	0.598873	1	0.222665	2
US023105	no	no	CASSWRPNTEAFF	0	1	0	0.0371609	0.0371609	increasing	4	1	1	0	2
US023105	no	no	CASSYAGTGNYEQYF	0	5	0	0.185805	0.185805	increasing	4	1	1	4.82164e-17	2
US023105	no	no	CASSYFADTQYF	0	9	0	0.334448	0.334448	increasing	4	0.370585	1	0.431113	2
US023105	no	no	CASSYFAGHSYEQYF	0	2	0	0.0743218	0.0743218	increasing	4	1	1	4.82164e-17	2
US023105	no	no	CASSYGSGRLYSNQPQHF	0	52	0	1.93237	1.93237	increasing	4	0.000297029	0.00459569	3.5272	2
US023105	no	no	CASSYRDNRFAGANVLTF	0	3	0	0.111483	0.111483	increasing	4	1	1	-9.64327e-17	2
US023105	no	no	CASSYRGSPFEQYF	0	4	0	0.148644	0.148644	increasing	4	1	1	0	2
US023105	no	no	CASSYRHRYPNYGYTF	0	1	0	0.0371609	0.0371609	increasing	4	1	1	0	2
US023105	no	no	CASSYRTDAYEQYF	0	5	0	0.185805	0.185805	increasing	4	1	1	4.82164e-17	2
US023105	no	no	CASSYSGGSYNEQFF	0	6	0	0.222965	0.222965	increasing	4	0.598873	1	0.222665	2
US023105	no	no	CASSYSSGLSSYNEQFF	0	3	0	0.111483	0.111483	increasing	4	1	1	-9.64327e-17	2
US023105	no	no	CASTEGIYRTYNEKLFF	0	2	0	0.0743218	0.0743218	increasing	4	1	1	4.82164e-17	2
US023105	no	no	CASTGDRGYEQYF	0	5	0	0.185805	0.185805	increasing	4	1	1	4.82164e-17	2
US023105	no	no	CASTLTSPANEKLFF	0	1	0	0.0371609	0.0371609	increasing	4	1	1	0	2
US023105	no	no	CASTNGYAEGTGELFF	0	2	0	0.0743218	0.0743218	increasing	4	1	1	4.82164e-17	2
US023105	no	no	CASTRGGSSYNEQFF	0	1	0	0.0371609	0.0371609	increasing	4	1	1	0	2
US023105	no	no	CASTRLGLAGGETQYF	0	1	0	0.0371609	0.0371609	increasing	4	1	1	0	2
US023105	no	no	CASTRTSGGPDEQFF	0	2	0	0.0743218	0.0743218	increasing	4	1	1	4.82164e-17	2
US023105	no	no	CASTTGRGNQPQHF	0	1	0	0.0371609	0.0371609	increasing	4	1	1	0	2
US023105	no	no	CASTVSGRTGELFF	0	10	0	0.371609	0.371609	increasing	4	0.377984	1	0.422527	2
US023105	no	no	CASTYTGLAGSSYEQYF	0	2	0	0.0743218	0.0743218	increasing	4	1	1	4.82164e-17	2
US023105	no	no	CASVADTSGTYNEQFF	0	5	0	0.185805	0.185805	increasing	4	1	1	4.82164e-17	2
US023105	no	no	CASWVGIAKNIQYF	0	1	0	0.0371609	0.0371609	increasing	4	1	1	0	2
US023105	no	no	CATKGVASTDTQYF	0	4	0	0.148644	0.148644	increasing	4	1	1	0	2
US023105	no	no	CATLTNTGELFF	0	3	0	0.111483	0.111483	increasing	4	1	1	-9.64327e-17	2
US023105	no	no	CATQFEGANTEAFF	0	2	0	0.0743218	0.0743218	increasing	4	1	1	4.82164e-17	2
US023105	no	no	CATRSGYNEQFF	0	1	0	0.0371609	0.0371609	increasing	4	1	1	0	2
US023105	no	no	CATRTASASGAYEQYF	0	28	0	1.04051	1.04051	increasing	4	0.0156193	0.115711	1.80634	2
US023105	no	no	CATSDGQAGPHQPQHF	0	46	0	1.7094	1.7094	increasing	4	0.00069197	0.00741206	3.15991	2
US023105	no	no	CATSDPDTLNTGELFF	0	1	0	0.0371609	0.0371609	increasing	4	1	1	0	2
US023105	no	no	CATSDPGRDSTYEQYF	0	8	0	0.297287	0.297287	increasing	4	0.618449	1	0.208696	2
US023105	no	no	CATSDVFIRGLTGELFF	0	3	0	0.111483	0.111483	increasing	4	1	1	-9.64327e-17	2
US023105	no	no	CATSDVQEKGTQYF	0	2	0	0.0743218	0.0743218	increasing	4	1	1	4.82164e-17	2
US023105	no	no	CATSETDYNEQFF	0	8	0	0.297287	0.297287	increasing	4	0.618449	1	0.208696	2
US023105	no	no	CATSGLAGNEETQYF	0	3	0	0.111483	0.111483	increasing	4	1	1	-9.64327e-17	2
US023105	no	no	CATSGRNTNYGYTF	0	1	0	0.0371609	0.0371609	increasing	4	1	1	0	2
US023105	no	no	CATSPDGDSNQPQHF	0	2	0	0.0743218	0.0743218	increasing	4	1	1	4.82164e-17	2
US023105	no	no	CAWSDRQGLKSAGELFF	0	2	0	0.0743218	0.0743218	increasing	4	1	1	4.82164e-17	2
US023105	no	no	CAWSVRPNSPLHF	0	12	0	0.445931	0.445931	increasing	4	0.233193	0.755164	0.632285	2
US023105	no	no	CFFFFF	0	1	0	0.0371609	0.0371609	increasing	4	1	1	0	2
US023105	no	no	CRARGLAEWEQFF	0	2	0	0.0743218	0.0743218	increasing	4	1	1	4.82164e-17	2
US023105	no	no	CSAIPNLAVSYEQYF	0	3	0	0.111483	0.111483	increasing	4	1	1	-9.64327e-17	2
US023105	no	no	CSANLPGGGTEAFF	0	5	0	0.185805	0.185805	increasing	4	1	1	4.82164e-17	2
US023105	no	no	CSAPGQLSYNEQFF	0	2	0	0.0743218	0.0743218	increasing	4	1	1	4.82164e-17	2
US023105	no	no	CSARDHRAHRNEQFF	0	12	0	0.445931	0.445931	increasing	4	0.233193	0.755164	0.632285	2
US023105	no	no	CSARDPRGLATYEQYF	0	2	0	0.0743218	0.0743218	increasing	4	1	1	4.82164e-17	2
US023105	no	no	CSARDRDRGNSYNEQFF	0	4	0	0.148644	0.148644	increasing	4	1	1	0	2
US023105	no	no	CSAREIGGLVYGYTF	0	6	0	0.222965	0.222965	increasing	4	0.598873	1	0.222665	2
US023105	no	no	CSAREKTGWVSNEQYF	0	2	0	0.0743218	0.0743218	increasing	4	1	1	4.82164e-17	2
US023105	no	no	CSARENLNEKLFF	0	1	0	0.0371609	0.0371609	increasing	4	1	1	0	2
US023105	no	no	CSARGGGPYNEQFF	0	3	0	0.111483	0.111483	increasing	4	1	1	-9.64327e-17	2
US023105	no	no	CSARGLAEWEQFF	0	13	0	0.483092	0.483092	increasing	4	0.240729	0.770609	0.618472	2
US023105	no	no	CSARGRGELTNYGYTF	0	5	0	0.185805	0.185805	increasing	4	1	1	4.82164e-17	2
US023105	no	no	CSARLFQQGPYEQYF	0	2	0	0.0743218	0.0743218	increasing	4	1	1	4.82164e-17	2
US023105	no	no	CSARPGDYEQYF	0	2	0	0.0743218	0.0743218	increasing	4	1	1	4.82164e-17	2
US023105	no	no	CSARQYGSYEQYF	0	1	0	0.0371609	0.0371609	increasing	4	1	1	0	2
US023105	no	no	CSASGRAYEQYF	0	2	0	0.0743218	0.0743218	increasing	4	1	1	4.82164e-17	2
US023105	no	no	CSASLGSIAKNIQYF	0	11	0	0.40877	0.40877	increasing	4	0.232591	0.755164	0.633408	2
US023105	no	no	CSASPDGNPPDTQYF	0	57	0	2.11817	2.11817	increasing	4	0.000120798	0.00192242	3.91794	2
US023105	no	no	CSASPDSYIPYF	0	2	0	0.0743218	0.0743218	increasing	4	1	1	4.82164e-17	2
US023105	no	no	CSATGDGTSIADTQYF	0	26	0	0.966184	0.966184	increasing	4	0.0250837	0.119415	1.60061	2
US023105	no	no	CSATGQQDTEAFF	0	2	0	0.0743218	0.0743218	increasing	4	1	1	4.82164e-17	2
US023105	no	no	CSATSGMPYDTQYF	0	2	0	0.0743218	0.0743218	increasing	4	1	1	4.82164e-17	2
US023105	no	no	CSAVPRDRPYEQYF	0	2	0	0.0743218	0.0743218	increasing	4	1	1	4.82164e-17	2
US023105	no	no	CSAYAGNYEQYF	0	2	0	0.0743218	0.0743218	increasing	4	1	1	4.82164e-17	2
US023105	no	no	CSLMTSGYTDTQYF	0	2	0	0.0743218	0.0743218	increasing	4	1	1	4.82164e-17	2
US023105	no	no	CSVAEAGGNTIYF	0	1	0	0.0371609	0.0371609	increasing	4	1	1	0	2
US023105	no	no	CSVDGAYYNEQFF	0	2	0	0.0743218	0.0743218	increasing	4	1	1	4.82164e-17	2
US023105	no	no	CSVEASGRLETQYF	0	1	0	0.0371609	0.0371609	increasing	4	1	1	0	2
US023105	no	no	CSVEDPGEPGYGYTF	0	10	0	0.371609	0.371609	increasing	4	0.377984	1	0.422527	2
US023105	no	no	CSVELSKNTEAFF	0	6	0	0.222965	0.222965	increasing	4	0.598873	1	0.222665	2
US023105	no	no	CSVERRDGQRGLINYGYTF	0	2	0	0.0743218	0.0743218	increasing	4	1	1	4.82164e-17	2
US023105	no	no	CSVTRGGGYEQYF	0	2	0	0.0743218	0.0743218	increasing	4	1	1	4.82164e-17	2
US071002	no	no	CAISGGTGPYEQYF	4	0	1.76211	0	-1.76211	decreasing	0.25	0.14727	0.304602	0.831886	-2
US071002	no	no	CAISTSGTHYYEQYF	3	0	1.32159	0	-1.32159	decreasing	0.25	0.2722	0.458851	0.565112	-2
US071002	no	no	CASGGRPAGIDYNEQFF	4	0	1.76211	0	-1.76211	decreasing	0.25	0.14727	0.304602	0.831886	-2
US071002	no	no	CASRPDGLYSGNTIYF	6	0	2.64317	0	-2.64317	decreasing	0.25	0.0855625	0.304602	1.06772	-2
US071002	no	no	CASRPSGGYEQYF	2	0	0.881057	0	-0.881057	decreasing	0.25	0.5148	0.589771	0.288362	-2
US071002	no	no	CASSAGGSGSNEQFF	1	0	0.440529	0	-0.440529	decreasing	0.25	1	1	0	-2
US071002	no	no	CASSASGSYNSPLHF	3	0	1.32159	0	-1.32159	decreasing	0.25	0.2722	0.458851	0.565112	-2
US071002	no	no	CASSDLGSYNEQFF	2	0	0.881057	0	-0.881057	decreasing	0.25	0.5148	0.589771	0.288362	-2
US071002	no	no	CASSEFLDYEQYF	2	0	0.881057	0	-0.881057	decreasing	0.25	0.5148	0.589771	0.288362	-2
US071002	no	no	CASSESASGRWYEQFF	5	0	2.20264	0	-2.20264	decreasing	0.25	0.0811753	0.304602	1.09058	-2
US071002	no	no	CASSEWTAGGPNTEAFF	15	0	6.60793	0	-6.60793	decreasing	0.25	0.00059323	0.0116669	3.22678	-2
US071002	no	no	CASSFGTGELFF	12	0	5.28634	0	-5.28634	decreasing	0.25	0.00190682	0.0281256	2.71969	-2
US071002	no	no	CASSFGTVELFF	1	0	0.440529	0	-0.440529	decreasing	0.25	1	1	0	-2
US071002	no	no	CASSFSSGGSYNEQFF	10	0	4.40529	0	-4.40529	decreasing	0.25	0.00652289	0.0769702	2.18556	-2
US071002	no	no	CASSFVAGDGTQYF	1	0	0.440529	0	-0.440529	decreasing	0.25	1	1	0	-2
US071002	no	no	CASSFVQGTDTQYF	1	0	0.440529	0	-0.440529	decreasing	0.25	1	1	0	-2
US071002	no	no	CASSGGTGTGGYYGYTF	1	0	0.440529	0	-0.440529	decreasing	0.25	1	1	0	-2
US071002	no	no	CASSHLTSGREETQYF	4	0	1.76211	0	-1.76211	decreasing	0.25	0.14727	0.304602	0.831886	-2
US071002	no	no	CASSHPDPPLRDTGELFF	2	0	0.881057	0	-0.881057	decreasing	0.25	0.5148	0.589771	0.288362	-2
US071002	no	no	CASSKAGTRVYNEQFF	1	0	0.440529	0	-0.440529	decreasing	0.25	1	1	0	-2
US071002	no	no	CASSLLAGVNEQYF	1	0	0.440529	0	-0.440529	decreasing	0.25	1	1	0	-2
US071002	no	no	CASSLLGSNQPQHF	7	0	3.0837	0	-3.0837	decreasing	0.25	0.044566	0.239036	1.351	-2
US071002	no	no	CASSLQGNTGELFF	3	0	1.32159	0	-1.32159	decreasing	0.25	0.2722	0.458851	0.565112	-2
US071002	no	no	CASSLSGNEQFF	2	0	0.881057	0	-0.881057	decreasing	0.25	0.5148	0.589771	0.288362	-2
US071002	no	no	CASSLVGRVSDEQFF	2	0	0.881057	0	-0.881057	decreasing	0.25	0.5148	0.589771	0.288362	-2
US071002	no	no	CASSPAGQNKNIQYF	2	0	0.881057	0	-0.881057	decreasing	0.25	0.5148	0.589771	0.288362	-2
US071002	no	no	CASSPGGGKNTQYF	2	0	0.881057	0	-0.881057	decreasing	0.25	0.5148	0.589771	0.288362	-2
US071002	no	no	CASSPGIQETQYF	2	0	0.881057	0	-0.881057	decreasing	0.25	0.5148	0.589771	0.288362	-2
US071002	no	no	CASSPGQNYEQYF	2	0	0.881057	0	-0.881057	decreasing	0.25	0.5148	0.589771	0.288362	-2
US071002	no	no	CASSPGWAQHF	2	0	0.881057	0	-0.881057	decreasing	0.25	0.5148	0.589771	0.288362	-2
US071002	no	no	CASSQAPDRIENIQYF	4	0	1.76211	0	-1.76211	decreasing	0.25	0.14727	0.304602	0.831886	-2
US071002	no	no	CASSQDALAGPYEQYF	2	0	0.881057	0	-0.881057	decreasing	0.25	0.5148	0.589771	0.288362	-2
US071002	no	no	CASSQDISVNEQFF	2	0	0.881057	0	-0.881057	decreasing	0.25	0.5148	0.589771	0.288362	-2
US071002	no	no	CASSQDLRTEGGELFF	1	0	0.440529	0	-0.440529	decreasing	0.25	1	1	0	-2
US071002	no	no	CASSQERGTSTGELFF	1	0	0.440529	0	-0.440529	decreasing	0.25	1	1	0	-2
US071002	no	no	CASSQGERGEQFF	3	0	1.32159	0	-1.32159	decreasing	0.25	0.2722	0.458851	0.565112	-2
US071002	no	no	CASSSGLNIQYF	1	0	0.440529	0	-0.440529	decreasing	0.25	1	1	0	-2
US071002	no	no	CASSSPGLAPDYEQYF	3	0	1.32159	0	-1.32159	decreasing	0.25	0.2722	0.458851	0.565112	-2
US071002	no	no	CASSSSGSSYNEQFF	4	0	1.76211	0	-1.76211	decreasing	0.25	0.14727	0.304602	0.831886	-2
US071002	no	no	CASSSSGTGITYEQYF	6	0	2.64317	0	-2.64317	decreasing	0.25	0.0855625	0.304602	1.06772	-2
US071002	no	no	CASSVDYRTGRYDTEAFF	1	0	0.440529	0	-0.440529	decreasing	0.25	1	1	0	-2
US071002	no	no	CASSVGTDRGEPQHF	5	0	2.20264	0	-2.20264	decreasing	0.25	0.0811753	0.304602	1.09058	-2
US071002	no	no	CASSYVGRFDYNEQFF	4	0	1.76211	0	-1.76211	decreasing	0.25	0.14727	0.304602	0.831886	-2
US071002	no	no	CASTFALSSYNEQFF	4	0	1.76211	0	-1.76211	decreasing	0.25	0.14727	0.304602	0.831886	-2
US071002	no	no	CASTKRQVNTGELFF	7	0	3.0837	0	-3.0837	decreasing	0.25	0.044566	0.239036	1.351	-2
US071002	no	no	CATGDSEKLFF	1	0	0.440529	0	-0.440529	decreasing	0.25	1	1	0	-2
US071002	no	no	CATREGVRTGELFF	2	0	0.881057	0	-0.881057	decreasing	0.25	0.5148	0.589771	0.288362	-2
US071002	no	no	CATSDQGPSYNEQFF	1	0	0.440529	0	-0.440529	decreasing	0.25	1	1	0	-2
US071002	no	no	CATSDTDSPDTQYF	26	0	11.4537	0	-11.4537	decreasing	0.25	8.96867e-07	0.00010583	6.04727	-2
US071002	no	no	CATSSGANVLTF	4	0	1.76211	0	-1.76211	decreasing	0.25	0.14727	0.304602	0.831886	-2
US071002	no	no	CCPG_SIVAQSRLTATSASWAQAILPPQPPK_LGPQAHTTMPS_IFAFF	1	0	0.440529	0	-0.440529	decreasing	0.25	1	1	0	-2
US071002	no	no	CDFFFFFF	2	0	0.881057	0	-0.881057	decreasing	0.25	0.5148	0.589771	0.288362	-2
US071002	no	no	CEK_IPIL_FFFFFF	2	0	0.881057	0	-0.881057	decreasing	0.25	0.5148	0.589771	0.288362	-2
US071002	no	no	CSAGPRGRRNEQFF	2	0	0.881057	0	-0.881057	decreasing	0.25	0.5148	0.589771	0.288362	-2
US071002	no	no	CSAIYVNTGELFF	2	0	0.881057	0	-0.881057	decreasing	0.25	0.5148	0.589771	0.288362	-2
US071002	no	no	CSAVSGGGEETQYF	9	0	3.96476	0	-3.96476	decreasing	0.25	0.0122642	0.120598	1.91136	-2
US071002	no	no	CSVEQIGWNSYEQYF	1	0	0.440529	0	-0.440529	decreasing	0.25	1	1	0	-2
US071002	no	no	CSVGTDLLAKNIQYF	2	0	0.881057	0	-0.881057	decreasing	0.25	0.5148	0.589771	0.288362	-2
US071002	no	no	CVFSSDGVSPRWSGWS_IPDLRQSTHLSLPNYWDYYRREPPHPAHHG_FKNNFF	17	0	7.48899	0	-7.48899	decreasing	0.25	0.000155296	0.00458122	3.80884	-2
US071002	no	no	CVLRLK_VFFIGGILLGLAFLIHSVIVFKNPCSHLIG_FFFFFF	2	0	0.881057	0	-0.881057	decreasing	0.25	0.5148	0.589771	0.288362	-2
US071002	no	no	CASKATGSSYNEQFF	0	4	0	2.53165	2.53165	increasing	4	0.0277306	0.16361	1.55704	2
US071002	no	no	CASNRNTEAFF	0	2	0	1.26582	1.26582	increasing	4	0.16779	0.304602	0.775235	2
US071002	no	no	CASRAGGVNQPQHF	0	2	0	1.26582	1.26582	increasing	4	0.16779	0.304602	0.775235	2
US071002	no	no	CASREDQGFQPQHF	0	1	0	0.632911	0.632911	increasing	4	0.41039	0.583445	0.386804	2
US071002	no	no	CASRLAYEQYF	0	2	0	1.26582	1.26582	increasing	4	0.16779	0.304602	0.775235	2
US071002	no	no	CASRQRLAAATGYTF	0	2	0	1.26582	1.26582	increasing	4	0.16779	0.304602	0.775235	2
US071002	no	no	CASSDRSHEQYF	0	2	0	1.26582	1.26582	increasing	4	0.16779	0.304602	0.775235	2
US071002	no	no	CASSEGWPTDTQYF	0	1	0	0.632911	0.632911	increasing	4	0.41039	0.583445	0.386804	2
US071002	no	no	CASSESQGPVSYEQYF	0	2	0	1.26582	1.26582	increasing	4	0.16779	0.304602	0.775235	2
US071002	no	no	CASSFGSHEQYF	0	1	0	0.632911	0.632911	increasing	4	0.41039	0.583445	0.386804	2
US071002	no	no	CASSFGTYEQYF	0	2	0	1.26582	1.26582	increasing	4	0.16779	0.304602	0.775235	2
US071002	no	no	CASSFHRGSLYNEQFF	0	2	0	1.26582	1.26582	increasing	4	0.16779	0.304602	0.775235	2
US071002	no	no	CASSFLSSYNEQFF	0	2	0	1.26582	1.26582	increasing	4	0.16779	0.304602	0.775235	2
US071002	no	no	CASSFQGRDTEAFF	0	2	0	1.26582	1.26582	increasing	4	0.16779	0.304602	0.775235	2
US071002	no	no	CASSFSRVKEQFF	0	11	0	6.96203	6.96203	increasing	4	4.49915e-05	0.00176967	4.34687	2
US071002	no	no	CASSFTGEGYNEQFF	0	2	0	1.26582	1.26582	increasing	4	0.16779	0.304602	0.775235	2
US071002	no	no	CASSGLTGGRNEQFF	0	4	0	2.53165	2.53165	increasing	4	0.0277306	0.16361	1.55704	2
US071002	no	no	CASSGTGSGYTF	0	2	0	1.26582	1.26582	increasing	4	0.16779	0.304602	0.775235	2
US071002	no	no	CASSLAGGYTEAFF	0	1	0	0.632911	0.632911	increasing	4	0.41039	0.583445	0.386804	2
US071002	no	no	CASSLAGQPANEQFF	0	1	0	0.632911	0.632911	increasing	4	0.41039	0.583445	0.386804	2
US071002	no	no	CASSLDLGPGNTIYF	0	1	0	0.632911	0.632911	increasing	4	0.41039	0.583445	0.386804	2
US071002	no	no	CASSLETGDRYEQYF	0	1	0	0.632911	0.632911	increasing	4	0.41039	0.583445	0.386804	2
US071002	no	no	CASSLGIQGAYNEQFF	0	1	0	0.632911	0.632911	increasing	4	0.41039	0.583445	0.386804	2
US071002	no	no	CASSLGTPFYGYTF	0	4	0	2.53165	2.53165	increasing	4	0.0277306	0.16361	1.55704	2
US071002	no	no	CASSLHTTGLQETQYF	0	3	0	1.89873	1.89873	increasing	4	0.0683425	0.304602	1.16531	2
US071002	no	no	CASSLKSSIFPGELFF	0	2	0	1.26582	1.26582	increasing	4	0.16779	0.304602	0.775235	2
US071002	no	no	CASSLLGGNQPQHF	0	2	0	1.26582	1.26582	increasing	4	0.16779	0.304602	0.775235	2
US071002	no	no	CASSLQGNNSPLHF	0	2	0	1.26582	1.26582	increasing	4	0.16779	0.304602	0.775235	2
US071002	no	no	CASSLSSGTDEQYF	0	2	0	1.26582	1.26582	increasing	4	0.16779	0.304602	0.775235	2
US071002	no	no	CASSLVFSGEQYF	0	8	0	5.06329	5.06329	increasing	4	0.000723023	0.0121881	3.14085	2
US071002	no	no	CASSLYSRYNEQFF	0	2	0	1.26582	1.26582	increasing	4	0.16779	0.304602	0.775235	2
US071002	no	no	CASSPEDGQGFNEQFF	0	4	0	2.53165	2.53165	increasing	4	0.0277306	0.16361	1.55704	2
US071002	no	no	CASSPLGDREQYF	0	2	0	1.26582	1.26582	increasing	4	0.16779	0.304602	0.775235	2
US071002	no	no	CASSPMGGGTYEQYF	0	2	0	1.26582	1.26582	increasing	4	0.16779	0.304602	0.775235	2
US071002	no	no	CASSPPAGGLTGELFF	0	4	0	2.53165	2.53165	increasing	4	0.0277306	0.16361	1.55704	2
US071002	no	no	CASSPSDWFYGYTF	0	2	0	1.26582	1.26582	increasing	4	0.16779	0.304602	0.775235	2
US071002	no	no	CASSPSPGISGANVLTF	0	2	0	1.26582	1.26582	increasing	4	0.16779	0.304602	0.775235	2
US071002	no	no	CASSQAQGDRGEQFF	0	4	0	2.53165	2.53165	increasing	4	0.0277306	0.16361	1.55704	2
US071002	no	no	CASSQEGAVEEQFF	0	5	0	3.16456	3.16456	increasing	4	0.0112087	0.120239	1.95045	2
US071002	no	no	CASSQGGYNEQFF	0	6	0	3.79747	3.79747	increasing	4	0.00451297	0.0591701	2.34554	2
US071002	no	no	CASSSGQPGVAIQYF	0	2	0	1.26582	1.26582	increasing	4	0.16779	0.304602	0.775235	2
US071002	no	no	CASSSRGGRGANVLTF	0	1	0	0.632911	0.632911	increasing	4	0.41039	0.583445	0.386804	2
US071002	no	no	CASSTGGGEQFF	0	1	0	0.632911	0.632911	increasing	4	0.41039	0.583445	0.386804	2
US071002	no	no	CASSTGLNKETQYF	0	4	0	2.53165	2.53165	increasing	4	0.0277306	0.16361	1.55704	2
US071002	no	no	CASSTLAGVLNEQFF	0	11	0	6.96203	6.96203	increasing	4	4.49915e-05	0.00176967	4.34687	2
US071002	no	no	CASSTSPGQAGGEQYF	0	1	0	0.632911	0.632911	increasing	4	0.41039	0.583445	0.386804	2
US071002	no	no	CASSWETGGIQYF	0	9	0	5.6962	5.6962	increasing	4	0.000287675	0.00678913	3.5411	2
US071002	no	no	CASTPDQETQYF	0	2	0	1.26582	1.26582	increasing	4	0.16779	0.304602	0.775235	2
US071002	no	no	CASTRGRAQYEQFF	0	2	0	1.26582	1.26582	increasing	4	0.16779	0.304602	0.775235	2
US071002	no	no	CATMPG_FCIF	0	4	0	2.53165	2.53165	increasing	4	0.0277306	0.16361	1.55704	2
US071002	no	no	CAWSVRGRMNTEAFF	0	1	0	0.632911	0.632911	increasing	4	0.41039	0.583445	0.386804	2
US071002	no	no	CPPT__RDYEQYF	0	2	0	1.26582	1.26582	increasing	4	0.16779	0.304602	0.775235	2
US071002	no	no	CSAGMGLAVYNEQFF	0	2	0	1.26582	1.26582	increasing	4	0.16779	0.304602	0.775235	2
US071002	no	no	CSARDQAGQGYGYTF	0	2	0	1.26582	1.26582	increasing	4	0.16779	0.304602	0.775235	2
US071002	no	no	CSARDRSSGNTIYF	0	2	0	1.26582	1.26582	increasing	4	0.16779	0.304602	0.775235	2
US071002	no	no	CSARGTSGSIDEQFF	0	2	0	1.26582	1.26582	increasing	4	0.16779	0.304602	0.775235	2
US071002	no	no	CSATPGSRANEKLFF	0	2	0	1.26582	1.26582	increasing	4	0.16779	0.304602	0.775235	2
US071002	no	no	CSVVGVWDTEAFF	0	1	0	0.632911	0.632911	increasing	4	0.41039	0.583445	0.386804	2
US071013	no	no	CASSFNRQSTDTQYF	2	0	33.3333	0	-33.3333	decreasing	0.25	0.000251319	0.0140739	3.59977	-2
US071013	no	no	CSAYPEFNEQFF	4	0	66.6667	0	-66.6667	decreasing	0.25	2.55596e-08	2.86268e-06	7.59245	-2
US071013	no	no	_ATSRGARGDEQFF	0	1	0	0.294118	0.294118	increasing	4	1	1	0	2
US071013	no	no	CAIIGETGGNTGELFF	0	2	0	0.588235	0.588235	increasing	4	1	1	0	2
US071013	no	no	CAISESARDLYNEQFF	0	7	0	2.05882	2.05882	increasing	4	1	1	4.82164e-17	2
US071013	no	no	CAISETGGADEQYF	0	2	0	0.588235	0.588235	increasing	4	1	1	0	2
US071013	no	no	CAISETLTGVNQPQHF	0	5	0	1.47059	1.47059	increasing	4	1	1	9.64327e-17	2
US071013	no	no	CAITGGSSGSLYEQYF	0	2	0	0.588235	0.588235	increasing	4	1	1	0	2
US071013	no	no	CANTGELFF	0	1	0	0.294118	0.294118	increasing	4	1	1	0	2
US071013	no	no	CARGSLSDGYTF	0	4	0	1.17647	1.17647	increasing	4	1	1	0	2
US071013	no	no	CARSRTGTGTYEQYF	0	2	0	0.588235	0.588235	increasing	4	1	1	0	2
US071013	no	no	CASGEAKTLSEQFF	0	2	0	0.588235	0.588235	increasing	4	1	1	0	2
US071013	no	no	CASGRDRAYNEQFF	0	1	0	0.294118	0.294118	increasing	4	1	1	0	2
US071013	no	no	CASIPDGDNEQFF	0	4	0	1.17647	1.17647	increasing	4	1	1	0	2
US071013	no	no	CASMDRGGNTEAFF	0	2	0	0.588235	0.588235	increasing	4	1	1	0	2
US071013	no	no	CASRPDRGAHNEQFF	0	1	0	0.294118	0.294118	increasing	4	1	1	0	2
US071013	no	no	CASRPLPGLAASTDTQYF	0	1	0	0.294118	0.294118	increasing	4	1	1	0	2
US071013	no	no	CASRQGNYNSPLHF	0	2	0	0.588235	0.588235	increasing	4	1	1	0	2
US071013	no	no	CASRTHQLNTEAFF	0	1	0	0.294118	0.294118	increasing	4	1	1	0	2
US071013	no	no	CASSAPHTGSIQYF	0	4	0	1.17647	1.17647	increasing	4	1	1	0	2
US071013	no	no	CASSDPFSGGAYNEQFF	0	2	0	0.588235	0.588235	increasing	4	1	1	0	2
US071013	no	no	CASSEYTYNEQFF	0	4	0	1.17647	1.17647	increasing	4	1	1	0	2
US071013	no	no	CASSFDAPNTEAFF	0	1	0	0.294118	0.294118	increasing	4	1	1	0	2
US071013	no	no	CASSFDPGFYDGYTF	0	2	0	0.588235	0.588235	increasing	4	1	1	0	2
US071013	no	no	CASSFGGEYGYTF	0	2	0	0.588235	0.588235	increasing	4	1	1	0	2
US071013	no	no	CASSFGLAGLSPVEQFF	0	2	0	0.588235	0.588235	increasing	4	1	1	0	2
US071013	no	no	CASSFGTSGRAPLTF	0	1	0	0.294118	0.294118	increasing	4	1	1	0	2
US071013	no	no	CASSFLSGLSSYNEQFF	0	4	0	1.17647	1.17647	increasing	4	1	1	0	2
US071013	no	no	CASSFSSSYEQYF	0	50	0	14.7059	14.7059	increasing	4	0.598852	1	0.22268	2
US071013	no	no	CASSFTGNTGELFF	0	8	0	2.35294	2.35294	increasing	4	1	1	-9.64327e-17	2
US071013	no	no	CASSGGQGQGSREAFF	0	1	0	0.294118	0.294118	increasing	4	1	1	0	2
US071013	no	no	CASSGTEEYF	0	1	0	0.294118	0.294118	increasing	4	1	1	0	2
US071013	no	no	CASSHGRDTETLMNTGELFF	0	2	0	0.588235	0.588235	increasing	4	1	1	0	2
US071013	no	no	CASSIGTSSYEQYF	0	7	0	2.05882	2.05882	increasing	4	1	1	4.82164e-17	2
US071013	no	no	CASSIGVGNEQFF	0	4	0	1.17647	1.17647	increasing	4	1	1	0	2
US071013	no	no	CASSIPGRGARQPQHF	0	2	0	0.588235	0.588235	increasing	4	1	1	0	2
US071013	no	no	CASSLAGARSSPLHF	0	1	0	0.294118	0.294118	increasing	4	1	1	0	2
US071013	no	no	CASSLARQAWGSPLHF	0	2	0	0.588235	0.588235	increasing	4	1	1	0	2
US071013	no	no	CASSLDRGLNTDTQYF	0	5	0	1.47059	1.47059	increasing	4	1	1	9.64327e-17	2
US071013	no	no	CASSLDRGVKETQYF	0	2	0	0.588235	0.588235	increasing	4	1	1	0	2
US071013	no	no	CASSLDTVDTQYF	0	6	0	1.76471	1.76471	increasing	4	1	1	0	2
US071013	no	no	CASSLEASGSPYNEQFF	0	2	0	0.588235	0.588235	increasing	4	1	1	0	2
US071013	no	no	CASSLESPGTNYGYTF	0	4	0	1.17647	1.17647	increasing	4	1	1	0	2
US071013	no	no	CASSLETVNTEAFF	0	2	0	0.588235	0.588235	increasing	4	1	1	0	2
US071013	no	no	CASSLGGGGHNEQFF	0	1	0	0.294118	0.294118	increasing	4	1	1	0	2
US071013	no	no	CASSLGGLYNEQFF	0	2	0	0.588235	0.588235	increasing	4	1	1	0	2
US071013	no	no	CASSLGLAGTYEQYF	0	1	0	0.294118	0.294118	increasing	4	1	1	0	2
US071013	no	no	CASSLGLGGNEQFF	0	1	0	0.294118	0.294118	increasing	4	1	1	0	2
US071013	no	no	CASSLGQPWEIGNQPQHF	0	4	0	1.17647	1.17647	increasing	4	1	1	0	2
US071013	no	no	CASSLGTGGNQPQHF	0	4	0	1.17647	1.17647	increasing	4	1	1	0	2
US071013	no	no	CASSLGTGTEAFF	0	2	0	0.588235	0.588235	increasing	4	1	1	0	2
US071013	no	no	CASSLKGWHNEQFF	0	2	0	0.588235	0.588235	increasing	4	1	1	0	2
US071013	no	no	CASSLLAGVGNEQFF	0	2	0	0.588235	0.588235	increasing	4	1	1	0	2
US071013	no	no	CASSLPQDRNYGYTF	0	3	0	0.882353	0.882353	increasing	4	1	1	0	2
US071013	no	no	CASSLQGSYGYTF	0	2	0	0.588235	0.588235	increasing	4	1	1	0	2
US071013	no	no	CASSLVLGLAGEQFF	0	3	0	0.882353	0.882353	increasing	4	1	1	0	2
US071013	no	no	CASSLYDGGPEQYF	0	2	0	0.588235	0.588235	increasing	4	1	1	0	2
US071013	no	no	CASSMTSGAYNEQFF	0	1	0	0.294118	0.294118	increasing	4	1	1	0	2
US071013	no	no	CASSPLWGVGEQFF	0	1	0	0.294118	0.294118	increasing	4	1	1	0	2
US071013	no	no	CASSPQFYGYTF	0	7	0	2.05882	2.05882	increasing	4	1	1	4.82164e-17	2
US071013	no	no	CASSPQGLAGVGDEQFF	0	5	0	1.47059	1.47059	increasing	4	1	1	9.64327e-17	2
US071013	no	no	CASSPQREWTGELFF	0	1	0	0.294118	0.294118	increasing	4	1	1	0	2
US071013	no	no	CASSPQSMANVLTF	0	4	0	1.17647	1.17647	increasing	4	1	1	0	2
US071013	no	no	CASSPRGSGRAQGDEQFF	0	5	0	1.47059	1.47059	increasing	4	1	1	9.64327e-17	2
US071013	no	no	CASSPRLAGVSWETQYF	0	6	0	1.76471	1.76471	increasing	4	1	1	0	2
US071013	no	no	CASSPRSQSERYGYTF	0	4	0	1.17647	1.17647	increasing	4	1	1	0	2
US071013	no	no	CASSPSRGTQYF	0	1	0	0.294118	0.294118	increasing	4	1	1	0	2
US071013	no	no	CASSPWGNAAANEQFF	0	4	0	1.17647	1.17647	increasing	4	1	1	0	2
US071013	no	no	CASSQDKAFYNEQFF	0	2	0	0.588235	0.588235	increasing	4	1	1	0	2
US071013	no	no	CASSQGLAGATDTQYF	0	5	0	1.47059	1.47059	increasing	4	1	1	9.64327e-17	2
US071013	no	no	CASSQGLAGRPYF	0	1	0	0.294118	0.294118	increasing	4	1	1	0	2
US071013	no	no	CASSQGRNTEAFF	0	1	0	0.294118	0.294118	increasing	4	1	1	0	2
US071013	no	no	CASSQTRETQYF	0	2	0	0.588235	0.588235	increasing	4	1	1	0	2
US071013	no	no	CASSRDTSYGYTF	0	2	0	0.588235	0.588235	increasing	4	1	1	0	2
US071013	no	no	CASSRGTGRIDQPQHF	0	1	0	0.294118	0.294118	increasing	4	1	1	0	2
US071013	no	no	CASSRPYGYTF	0	2	0	0.588235	0.588235	increasing	4	1	1	0	2
US071013	no	no	CASSRTGLGYEQYF	0	4	0	1.17647	1.17647	increasing	4	1	1	0	2
US071013	no	no	CASSRYSGDSYNEQFF	0	1	0	0.294118	0.294118	increasing	4	1	1	0	2
US071013	no	no	CASSSAFGDDRGGYEQYF	0	1	0	0.294118	0.294118	increasing	4	1	1	0	2
US071013	no	no	CASSSPWGGGTYEQYF	0	13	0	3.82353	3.82353	increasing	4	1	1	9.64327e-17	2
US071013	no	no	CASSSQTRAEQFF	0	4	0	1.17647	1.17647	increasing	4	1	1	0	2
US071013	no	no	CASSTGTGSYNEQFF	0	2	0	0.588235	0.588235	increasing	4	1	1	0	2
US071013	no	no	CASSTRAGGTKNIQYF	0	2	0	0.588235	0.588235	increasing	4	1	1	0	2
US071013	no	no	CASSVAGASYEQYF	0	2	0	0.588235	0.588235	increasing	4	1	1	0	2
US071013	no	no	CASSVFDGNEKLFF	0	1	0	0.294118	0.294118	increasing	4	1	1	0	2
US071013	no	no	CASSVGSNEQFF	0	2	0	0.588235	0.588235	increasing	4	1	1	0	2
US071013	no	no	CASSVLAGGSDEQFF	0	2	0	0.588235	0.588235	increasing	4	1	1	0	2
US071013	no	no	CASSYPLGEQFF	0	2	0	0.588235	0.588235	increasing	4	1	1	0	2
US071013	no	no	CASSYRQGESYGYTF	0	4	0	1.17647	1.17647	increasing	4	1	1	0	2
US071013	no	no	CASSYSGLGSSPSYEQYF	0	4	0	1.17647	1.17647	increasing	4	1	1	0	2
US071013	no	no	CASSYVQGGYEQYF	0	2	0	0.588235	0.588235	increasing	4	1	1	0	2
US071013	no	no	CASTGQAASYNEQFF	0	1	0	0.294118	0.294118	increasing	4	1	1	0	2
US071013	no	no	CASTSGETQYF	0	2	0	0.588235	0.588235	increasing	4	1	1	0	2
US071013	no	no	CATSDGPRNGNYGYTF	0	2	0	0.588235	0.588235	increasing	4	1	1	0	2
US071013	no	no	CATSDLPGSYTF	0	1	0	0.294118	0.294118	increasing	4	1	1	0	2
US071013	no	no	CATSDRGRAGYNEQFF	0	1	0	0.294118	0.294118	increasing	4	1	1	0	2
US071013	no	no	CATSRDTGIRPNEQFF	0	2	0	0.588235	0.588235	increasing	4	1	1	0	2
US071013	no	no	CATSRGARGDEQFF	0	3	0	0.882353	0.882353	increasing	4	1	1	0	2
US071013	no	no	CAWSEIGAGAYNEQFF	0	1	0	0.294118	0.294118	increasing	4	1	1	0	2
US071013	no	no	CAWSNWGQANTEAFF	0	2	0	0.588235	0.588235	increasing	4	1	1	0	2
US071013	no	no	CAWSVPARVNQPQHF	0	3	0	0.882353	0.882353	increasing	4	1	1	0	2
US071013	no	no	CPSSNDTRFNDGYTY	0	1	0	0.294118	0.294118	increasing	4	1	1	0	2
US071013	no	no	CSAGSPLANNYGYTF	0	1	0	0.294118	0.294118	increasing	4	1	1	0	2
US071013	no	no	CSAGTSPGGEQFF	0	4	0	1.17647	1.17647	increasing	4	1	1	0	2
US071013	no	no	CSARDSGKKYGYTF	0	1	0	0.294118	0.294118	increasing	4	1	1	0	2
US071013	no	no	CSARPSLGEISEQYF	0	2	0	0.588235	0.588235	increasing	4	1	1	0	2
US071013	no	no	CSVDPSGSHTGELFF	0	2	0	0.588235	0.588235	increasing	4	1	1	0	2
US071013	no	no	CSVEDHGQVDGTQYF	0	6	0	1.76471	1.76471	increasing	4	1	1	0	2
US071013	no	no	CSVGRSNEQFF	0	1	0	0.294118	0.294118	increasing	4	1	1	0	2
US071013	no	no	CSVVGTEAFF	0	5	0	1.47059	1.47059	increasing	4	1	1	9.64327e-17	2
US071013	no	no	CTMGFCGESKKMFVGWAWWLTPIIPAF	0	6	0	1.76471	1.76471	increasing	4	1	1	0	2
US071013	no	no	CTSSQDPGVYNEQFF	0	2	0	0.588235	0.588235	increasing	4	1	1	0	2
US071015	yes	yes	CASGGGLGEQYF	1	0	0.769231	0	-0.769231	decreasing	0.25	0.221843	0.85568	0.653954	-2
US071015	yes	yes	CASKDPQGGGQPQHF	3	0	2.30769	0	-2.30769	decreasing	0.25	0.010722	0.124069	1.96972	-2
US071015	yes	yes	CASRAGTGVYNEQFF	3	0	2.30769	0	-2.30769	decreasing	0.25	0.010722	0.124069	1.96972	-2
US071015	yes	yes	CASRPPGANEQFF	6	45	4.61538	9.86842	5.25304	increasing	2.13816	0.0763378	0.51528	1.11726	1.09637
US071015	yes	yes	CASRTLGATPGELFF	4	0	3.07692	0	-3.07692	decreasing	0.25	0.00233567	0.0343981	2.63159	-2
US071015	yes	yes	CASRWREGTYEQYF	1	0	0.769231	0	-0.769231	decreasing	0.25	0.221843	0.85568	0.653954	-2
US071015	yes	yes	CASSDGQGYEKLFF	1	0	0.769231	0	-0.769231	decreasing	0.25	0.221843	0.85568	0.653954	-2
US071015	yes	yes	CASSFLASDTQYF	2	0	1.53846	0	-1.53846	decreasing	0.25	0.0489192	0.344562	1.31052	-2
US071015	yes	yes	CASSFLEFYGYTF	1	0	0.769231	0	-0.769231	decreasing	0.25	0.221843	0.85568	0.653954	-2
US071015	yes	yes	CASSFSYANTGELFF	1	0	0.769231	0	-0.769231	decreasing	0.25	0.221843	0.85568	0.653954	-2
US071015	yes	yes	CASSIEAGGGNNEQFF	2	0	1.53846	0	-1.53846	decreasing	0.25	0.0489192	0.344562	1.31052	-2
US071015	yes	yes	CASSLDNEQFF	1	0	0.769231	0	-0.769231	decreasing	0.25	0.221843	0.85568	0.653954	-2
US071015	yes	yes	CASSLGGLNYEQYF	2	0	1.53846	0	-1.53846	decreasing	0.25	0.0489192	0.344562	1.31052	-2
US071015	yes	yes	CASSLNPNTGELFF	2	2	1.53846	0.438596	-1.09987	decreasing	0.285088	0.214746	0.85568	0.668075	-1.81052
US071015	yes	yes	CASSLQASMNTEAFF	4	0	3.07692	0	-3.07692	decreasing	0.25	0.00233567	0.0343981	2.63159	-2
US071015	yes	yes	CASSLTGGLNTEAFF	12	0	9.23077	0	-9.23077	decreasing	0.25	9.42959e-09	7.63797e-07	8.02551	-2
US071015	yes	yes	CASSLTPGTYVVAGTGELFF	6	2	4.61538	0.438596	-4.17679	decreasing	0.0950292	0.00203349	0.0343981	2.69176	-3.39548
US071015	yes	yes	CASSLVGGSYNEQFF	1	0	0.769231	0	-0.769231	decreasing	0.25	0.221843	0.85568	0.653954	-2
US071015	yes	yes	CASSLWDTGELFF	11	0	8.46154	0	-8.46154	decreasing	0.25	4.55632e-08	2.46041e-06	7.34139	-2
US071015	yes	yes	CASSLWENTEAFF	2	1	1.53846	0.219298	-1.31916	decreasing	0.142544	0.125314	0.812032	0.902002	-2.81052
US071015	yes	yes	CASSMTGSGYPRTQYF	2	0	1.53846	0	-1.53846	decreasing	0.25	0.0489192	0.344562	1.31052	-2
US071015	yes	yes	CASSPGQSYEQYF	9	0	6.92308	0	-6.92308	decreasing	0.25	1.04291e-06	4.22377e-05	5.98175	-2
US071015	yes	yes	CASSPSGQGNTGELFF	2	0	1.53846	0	-1.53846	decreasing	0.25	0.0489192	0.344562	1.31052	-2
US071015	yes	yes	CASSQDAGGPSEQYF	1	0	0.769231	0	-0.769231	decreasing	0.25	0.221843	0.85568	0.653954	-2
US071015	yes	yes	CASSRQSGETQYF	4	0	3.07692	0	-3.07692	decreasing	0.25	0.00233567	0.0343981	2.63159	-2
US071015	yes	yes	CASSSHGSDNEQFF	2	0	1.53846	0	-1.53846	decreasing	0.25	0.0489192	0.344562	1.31052	-2
US071015	yes	yes	CASSSRDRTYNEQFF	6	13	4.61538	2.85088	-1.76451	decreasing	0.61769	0.396811	1	0.401416	-0.695045
US071015	yes	yes	CASSYQGPNEQFF	4	0	3.07692	0	-3.07692	decreasing	0.25	0.00233567	0.0343981	2.63159	-2
US071015	yes	yes	CASTLTYYNEQFF	1	0	0.769231	0	-0.769231	decreasing	0.25	0.221843	0.85568	0.653954	-2
US071015	yes	yes	CATSDSGTGVTGELFF	5	5	3.84615	1.09649	-2.74966	decreasing	0.285088	0.0479822	0.344562	1.31892	-1.81052
US071015	yes	yes	CAWSAGGGADTQYF	5	4	3.84615	0.877193	-2.96896	decreasing	0.22807	0.0290974	0.314252	1.53615	-2.13245
US071015	yes	yes	CSAINRENPYNEQFF	17	0	13.0769	0	-13.0769	decreasing	0.25	3.23332e-12	5.23797e-10	11.4904	-2
US071015	yes	yes	CSAVEGGTEQPQHF	2	0	1.53846	0	-1.53846	decreasing	0.25	0.0489192	0.344562	1.31052	-2
US071015	yes	yes	CVLRLK_VFFIGGILLGLAFLIHSVIVFKNPCSHLIG_FFFFF	4	0	3.07692	0	-3.07692	decreasing	0.25	0.00233567	0.0343981	2.63159	-2
US071015	yes	yes	CAAYSTVTYGYTF	0	2	0	0.438596	0.438596	increasing	4	1	1	0	2
US071015	yes	yes	CAGKQAQGTGELFF	0	1	0	0.219298	0.219298	increasing	4	1	1	4.82164e-17	2
US071015	yes	yes	CAGRVGDYNEQFF	0	2	0	0.438596	0.438596	increasing	4	1	1	0	2
US071015	yes	yes	CAISDAGTEQFF	0	1	0	0.219298	0.219298	increasing	4	1	1	4.82164e-17	2
US071015	yes	yes	CAISTNAGTANTEAFF	0	8	0	1.75439	1.75439	increasing	4	0.209748	0.85568	0.678302	2
US071015	yes	yes	CASEQGYQETQYF	0	2	0	0.438596	0.438596	increasing	4	1	1	0	2
US071015	yes	yes	CASGGEPSSGNTIYF	0	6	0	1.31579	1.31579	increasing	4	0.346851	1	0.459857	2
US071015	yes	yes	CASIDRERSREQYF	0	1	0	0.219298	0.219298	increasing	4	1	1	4.82164e-17	2
US071015	yes	yes	CASIQGSKGNYGYTF	0	2	0	0.438596	0.438596	increasing	4	1	1	0	2
US071015	yes	yes	CASMGGAGANVLTF	0	1	0	0.219298	0.219298	increasing	4	1	1	4.82164e-17	2
US071015	yes	yes	CASPEGEAENYGYTF	0	2	0	0.438596	0.438596	increasing	4	1	1	0	2
US071015	yes	yes	CASQRLRTSYNEQFF	0	2	0	0.438596	0.438596	increasing	4	1	1	0	2
US071015	yes	yes	CASREGGTGELFF	0	1	0	0.219298	0.219298	increasing	4	1	1	4.82164e-17	2
US071015	yes	yes	CASRETGGWGNEQFF	0	8	0	1.75439	1.75439	increasing	4	0.209748	0.85568	0.678302	2
US071015	yes	yes	CASRTDFYEQYF	0	2	0	0.438596	0.438596	increasing	4	1	1	0	2
US071015	yes	yes	CASRTKGIGYGYTF	0	1	0	0.219298	0.219298	increasing	4	1	1	4.82164e-17	2
US071015	yes	yes	CASRVGAGSYEQYF	0	4	0	0.877193	0.877193	increasing	4	0.580337	1	0.23632	2
US071015	yes	yes	CASRWTSGRSGEQFF	0	2	0	0.438596	0.438596	increasing	4	1	1	0	2
US071015	yes	yes	CASRYRLAGENNEQFF	0	2	0	0.438596	0.438596	increasing	4	1	1	0	2
US071015	yes	yes	CASSAAGRSYNEQFF	0	1	0	0.219298	0.219298	increasing	4	1	1	4.82164e-17	2
US071015	yes	yes	CASSAGETQYF	0	2	0	0.438596	0.438596	increasing	4	1	1	0	2
US071015	yes	yes	CASSAGTGDIYGYGYTF	0	2	0	0.438596	0.438596	increasing	4	1	1	0	2
US071015	yes	yes	CASSAPTGLYNEQFF	0	1	0	0.219298	0.219298	increasing	4	1	1	4.82164e-17	2
US071015	yes	yes	CASSDANMTQFF	0	1	0	0.219298	0.219298	increasing	4	1	1	4.82164e-17	2
US071015	yes	yes	CASSEAAGTYNQPQHF	0	1	0	0.219298	0.219298	increasing	4	1	1	4.82164e-17	2
US071015	yes	yes	CASSEDIPVYNEQFF	0	1	0	0.219298	0.219298	increasing	4	1	1	4.82164e-17	2
US071015	yes	yes	CASSEGRQANYGYTF	0	2	0	0.438596	0.438596	increasing	4	1	1	0	2
US071015	yes	yes	CASSEIGLAGVSFYEQYF	0	2	0	0.438596	0.438596	increasing	4	1	1	0	2
US071015	yes	yes	CASSETGNAGNTIYF	0	1	0	0.219298	0.219298	increasing	4	1	1	4.82164e-17	2
US071015	yes	yes	CASSFAAGINTGELFF	0	4	0	0.877193	0.877193	increasing	4	0.580337	1	0.23632	2
US071015	yes	yes	CASSFGETQYF	0	2	0	0.438596	0.438596	increasing	4	1	1	0	2
US071015	yes	yes	CASSFLLGGEQFF	0	4	0	0.877193	0.877193	increasing	4	0.580337	1	0.23632	2
US071015	yes	yes	CASSFPVGYEQYF	0	4	0	0.877193	0.877193	increasing	4	0.580337	1	0.23632	2
US071015	yes	yes	CASSFRSGRSEQFF	0	1	0	0.219298	0.219298	increasing	4	1	1	4.82164e-17	2
US071015	yes	yes	CASSFVGSETQYF	0	2	0	0.438596	0.438596	increasing	4	1	1	0	2
US071015	yes	yes	CASSFWASHIYEQYF	0	2	0	0.438596	0.438596	increasing	4	1	1	0	2
US071015	yes	yes	CASSGLALTNTGELFF	0	1	0	0.219298	0.219298	increasing	4	1	1	4.82164e-17	2
US071015	yes	yes	CASSGRHRGLAGQDTQYF	0	1	0	0.219298	0.219298	increasing	4	1	1	4.82164e-17	2
US071015	yes	yes	CASSHILWTGAISYNEQFF	0	1	0	0.219298	0.219298	increasing	4	1	1	4.82164e-17	2
US071015	yes	yes	CASSHRGRGDTEAFF	0	2	0	0.438596	0.438596	increasing	4	1	1	0	2
US071015	yes	yes	CASSHRLASYEQYF	0	4	0	0.877193	0.877193	increasing	4	0.580337	1	0.23632	2
US071015	yes	yes	CASSLAGGWGTEPQHF	0	9	0	1.97368	1.97368	increasing	4	0.218359	0.85568	0.660829	2
US071015	yes	yes	CASSLAGLQETQYF	0	4	0	0.877193	0.877193	increasing	4	0.580337	1	0.23632	2
US071015	yes	yes	CASSLAQYEQYF	0	2	0	0.438596	0.438596	increasing	4	1	1	0	2
US071015	yes	yes	CASSLDPGRGYTF	0	9	0	1.97368	1.97368	increasing	4	0.218359	0.85568	0.660829	2
US071015	yes	yes	CASSLDWTDYGYTF	0	2	0	0.438596	0.438596	increasing	4	1	1	0	2
US071015	yes	yes	CASSLEGTNNQPQHF	0	1	0	0.219298	0.219298	increasing	4	1	1	4.82164e-17	2
US071015	yes	yes	CASSLGFGALSSYEQYF	0	4	0	0.877193	0.877193	increasing	4	0.580337	1	0.23632	2
US071015	yes	yes	CASSLGPGLAVYEQYF	0	6	0	1.31579	1.31579	increasing	4	0.346851	1	0.459857	2
US071015	yes	yes	CASSLGTATGELFF	0	3	0	0.657895	0.657895	increasing	4	1	1	4.82164e-17	2
US071015	yes	yes	CASSLGTVAKNIQYF	0	4	0	0.877193	0.877193	increasing	4	0.580337	1	0.23632	2
US071015	yes	yes	CASSLLASSYNEQFF	0	4	0	0.877193	0.877193	increasing	4	0.580337	1	0.23632	2
US071015	yes	yes	CASSLQGLAANEQFF	0	5	0	1.09649	1.09649	increasing	4	0.591694	1	0.227903	2
US071015	yes	yes	CASSLREQFF	0	2	0	0.438596	0.438596	increasing	4	1	1	0	2
US071015	yes	yes	CASSLRFYNEQFF	0	3	0	0.657895	0.657895	increasing	4	1	1	4.82164e-17	2
US071015	yes	yes	CASSLRSGVYEQYF	0	2	0	0.438596	0.438596	increasing	4	1	1	0	2
US071015	yes	yes	CASSLRSPLHF	0	2	0	0.438596	0.438596	increasing	4	1	1	0	2
US071015	yes	yes	CASSLSGPQNYGYTF	0	4	0	0.877193	0.877193	increasing	4	0.580337	1	0.23632	2
US071015	yes	yes	CASSLTGPPSEQFF	0	2	0	0.438596	0.438596	increasing	4	1	1	0	2
US071015	yes	yes	CASSLVAGYTEAFF	0	2	0	0.438596	0.438596	increasing	4	1	1	0	2
US071015	yes	yes	CASSLVGGPYEQYF	0	2	0	0.438596	0.438596	increasing	4	1	1	0	2
US071015	yes	yes	CASSLVGLTYEQYF	0	2	0	0.438596	0.438596	increasing	4	1	1	0	2
US071015	yes	yes	CASSLVREGDEQFF	0	1	0	0.219298	0.219298	increasing	4	1	1	4.82164e-17	2
US071015	yes	yes	CASSLWLDNEQFF	0	3	0	0.657895	0.657895	increasing	4	1	1	4.82164e-17	2
US071015	yes	yes	CASSLWLQPPDEQYF	0	1	0	0.219298	0.219298	increasing	4	1	1	4.82164e-17	2
US071015	yes	yes	CASSNSGAYNEQFF	0	1	0	0.219298	0.219298	increasing	4	1	1	4.82164e-17	2
US071015	yes	yes	CASSPALAGVYEQYF	0	2	0	0.438596	0.438596	increasing	4	1	1	0	2
US071015	yes	yes	CASSPGTSGTGELFF	0	2	0	0.438596	0.438596	increasing	4	1	1	0	2
US071015	yes	yes	CASSPNDSPVNEQFF	0	1	0	0.219298	0.219298	increasing	4	1	1	4.82164e-17	2
US071015	yes	yes	CASSPPEVSYEQYF	0	2	0	0.438596	0.438596	increasing	4	1	1	0	2
US071015	yes	yes	CASSPPRAAAGANVLTF	0	2	0	0.438596	0.438596	increasing	4	1	1	0	2
US071015	yes	yes	CASSPQGGPDNEQFF	0	2	0	0.438596	0.438596	increasing	4	1	1	0	2
US071015	yes	yes	CASSPRADEFTGELFF	0	2	0	0.438596	0.438596	increasing	4	1	1	0	2
US071015	yes	yes	CASSPRLAPSGEQFF	0	2	0	0.438596	0.438596	increasing	4	1	1	0	2
US071015	yes	yes	CASSPSQLMHQFF	0	6	0	1.31579	1.31579	increasing	4	0.346851	1	0.459857	2
US071015	yes	yes	CASSQDDRGEKLFF	0	2	0	0.438596	0.438596	increasing	4	1	1	0	2
US071015	yes	yes	CASSQDLLPSGQFF	0	1	0	0.219298	0.219298	increasing	4	1	1	4.82164e-17	2
US071015	yes	yes	CASSQDPGSLAAGVTDTQYF	0	8	0	1.75439	1.75439	increasing	4	0.209748	0.85568	0.678302	2
US071015	yes	yes	CASSQDPLGVGIQYF	0	2	0	0.438596	0.438596	increasing	4	1	1	0	2
US071015	yes	yes	CASSQEAGGTYNEQFF	0	4	0	0.877193	0.877193	increasing	4	0.580337	1	0.23632	2
US071015	yes	yes	CASSQEVSSYEQYF	0	4	0	0.877193	0.877193	increasing	4	0.580337	1	0.23632	2
US071015	yes	yes	CASSQEVTGQNQPQHF	0	9	0	1.97368	1.97368	increasing	4	0.218359	0.85568	0.660829	2
US071015	yes	yes	CASSQGAPGLAYEQFF	0	2	0	0.438596	0.438596	increasing	4	1	1	0	2
US071015	yes	yes	CASSQNYEQYF	0	21	0	4.60526	4.60526	increasing	4	0.00660903	0.0892219	2.17986	2
US071015	yes	yes	CASSQTSRSETQYF	0	1	0	0.219298	0.219298	increasing	4	1	1	4.82164e-17	2
US071015	yes	yes	CASSRSPGENHNEQFF	0	2	0	0.438596	0.438596	increasing	4	1	1	0	2
US071015	yes	yes	CASSRTGKRLADTQYF	0	4	0	0.877193	0.877193	increasing	4	0.580337	1	0.23632	2
US071015	yes	yes	CASSRTSGSLVIDNEQFF	0	3	0	0.657895	0.657895	increasing	4	1	1	4.82164e-17	2
US071015	yes	yes	CASSRTSRQFF	0	2	0	0.438596	0.438596	increasing	4	1	1	0	2
US071015	yes	yes	CASSSGFTEAFF	0	9	0	1.97368	1.97368	increasing	4	0.218359	0.85568	0.660829	2
US071015	yes	yes	CASSSGTVSYNEQFF	0	2	0	0.438596	0.438596	increasing	4	1	1	0	2
US071015	yes	yes	CASSSLADYNEQFF	0	1	0	0.219298	0.219298	increasing	4	1	1	4.82164e-17	2
US071015	yes	yes	CASSSPIAGTYEQYF	0	2	0	0.438596	0.438596	increasing	4	1	1	0	2
US071015	yes	yes	CASSSPSTSGSFRTGELFF	0	28	0	6.14035	6.14035	increasing	4	0.00157013	0.0343981	2.80406	2
US071015	yes	yes	CASSTVGEGVVEQYF	0	4	0	0.877193	0.877193	increasing	4	0.580337	1	0.23632	2
US071015	yes	yes	CASSVEGGTGPRDTQYF	0	2	0	0.438596	0.438596	increasing	4	1	1	0	2
US071015	yes	yes	CASSVGGQQFF	0	2	0	0.438596	0.438596	increasing	4	1	1	0	2
US071015	yes	yes	CASSVGRATEAFF	0	1	0	0.219298	0.219298	increasing	4	1	1	4.82164e-17	2
US071015	yes	yes	CASSWTPANTGELFF	0	1	0	0.219298	0.219298	increasing	4	1	1	4.82164e-17	2
US071015	yes	yes	CASSYRQRVSYEQYF	0	2	0	0.438596	0.438596	increasing	4	1	1	0	2
US071015	yes	yes	CASSYSGQGSYEQYF	0	6	0	1.31579	1.31579	increasing	4	0.346851	1	0.459857	2
US071015	yes	yes	CASTARSTEAFF	0	2	0	0.438596	0.438596	increasing	4	1	1	0	2
US071015	yes	yes	CASTGLAGWGAGELFF	0	1	0	0.219298	0.219298	increasing	4	1	1	4.82164e-17	2
US071015	yes	yes	CASTSNPNTGELFF	0	1	0	0.219298	0.219298	increasing	4	1	1	4.82164e-17	2
US071015	yes	yes	CASTTSGRGEQYF	0	2	0	0.438596	0.438596	increasing	4	1	1	0	2
US071015	yes	yes	CATDEPGQGANEQFF	0	4	0	0.877193	0.877193	increasing	4	0.580337	1	0.23632	2
US071015	yes	yes	CATSDPDRDPYNEQFF	0	4	0	0.877193	0.877193	increasing	4	0.580337	1	0.23632	2
US071015	yes	yes	CATSRAQGSYNEQFF	0	2	0	0.438596	0.438596	increasing	4	1	1	0	2
US071015	yes	yes	CAWSALAGISGANVLTF	0	2	0	0.438596	0.438596	increasing	4	1	1	0	2
US071015	yes	yes	CAWSRTNTEAFF	0	3	0	0.657895	0.657895	increasing	4	1	1	4.82164e-17	2
US071015	yes	yes	CSAAPDWAAEAFF	0	4	0	0.877193	0.877193	increasing	4	0.580337	1	0.23632	2
US071015	yes	yes	CSAEGYTEAFF	0	3	0	0.657895	0.657895	increasing	4	1	1	4.82164e-17	2
US071015	yes	yes	CSAPAGASNQPQHF	0	1	0	0.219298	0.219298	increasing	4	1	1	4.82164e-17	2
US071015	yes	yes	CSAPAGLADYNEQFF	0	7	0	1.53509	1.53509	increasing	4	0.357472	1	0.446758	2
US071015	yes	yes	CSAPH_REYNEQFF	0	2	0	0.438596	0.438596	increasing	4	1	1	0	2
US071015	yes	yes	CSAQPRGLAGDYEQYF	0	2	0	0.438596	0.438596	increasing	4	1	1	0	2
US071015	yes	yes	CSARDAVGSKRGIYEQYF	0	1	0	0.219298	0.219298	increasing	4	1	1	4.82164e-17	2
US071015	yes	yes	CSARDGSTHSYEQYF	0	2	0	0.438596	0.438596	increasing	4	1	1	0	2
US071015	yes	yes	CSARGWDRGWDNEQFF	0	2	0	0.438596	0.438596	increasing	4	1	1	0	2
US071015	yes	yes	CSARRGTNYGYTF	0	2	0	0.438596	0.438596	increasing	4	1	1	0	2
US071015	yes	yes	CSARVLAGNTGELFF	0	4	0	0.877193	0.877193	increasing	4	0.580337	1	0.23632	2
US071015	yes	yes	CSASLSPYEQYF	0	2	0	0.438596	0.438596	increasing	4	1	1	0	2
US071015	yes	yes	CSASSAPQHF	0	1	0	0.219298	0.219298	increasing	4	1	1	4.82164e-17	2
US071015	yes	yes	CSAVLADGTDTQYF	0	3	0	0.657895	0.657895	increasing	4	1	1	4.82164e-17	2
US071015	yes	yes	CSDVHGGIGNGYTF	0	2	0	0.438596	0.438596	increasing	4	1	1	0	2
US071015	yes	yes	CSLLSGGQETQYF	0	4	0	0.877193	0.877193	increasing	4	0.580337	1	0.23632	2
US071015	yes	yes	CSVGLAGDYNEQFF	0	2	0	0.438596	0.438596	increasing	4	1	1	0	2
US071015	yes	yes	CVLRLK_VFFIGGILLGLAFLIHSVIFFKNQCSNFIL_FFFFF	0	1	0	0.219298	0.219298	increasing	4	1	1	4.82164e-17	2
US083301	no	no	CANGDHNEQFF	2	0	8	0	-8	decreasing	0.25	1	1	0	-2
US083301	no	no	CASGLGWGNQPQHF	4	0	16	0	-16	decreasing	0.25	0.553648	1	0.256766	-2
US083301	no	no	CASSARDRGRHYGYTF	1	0	4	0	-4	decreasing	0.25	1	1	0	-2
US083301	no	no	CASSEAPGQGKAFF	4	0	16	0	-16	decreasing	0.25	0.553648	1	0.256766	-2
US083301	no	no	CASSETGTGNTEAFF	1	0	4	0	-4	decreasing	0.25	1	1	0	-2
US083301	no	no	CASSLGSGEAFF	1	0	4	0	-4	decreasing	0.25	1	1	0	-2
US083301	no	no	CASSPFAGEPGYGYTF	3	0	12	0	-12	decreasing	0.25	0.548797	1	0.260588	-2
US083301	no	no	CASSQGLNSYNEQFF	1	0	4	0	-4	decreasing	0.25	1	1	0	-2
US083301	no	no	CASSYMQGDGYTF	2	0	8	0	-8	decreasing	0.25	1	1	0	-2
US083301	no	no	CATRVMWTGTSGGLNEQYF	2	0	8	0	-8	decreasing	0.25	1	1	0	-2
US083301	no	no	CAWSVRGGDTDTQYF	2	0	8	0	-8	decreasing	0.25	1	1	0	-2
US083301	no	no	CSARVNTGGWTEAFF	2	0	8	0	-8	decreasing	0.25	1	1	0	-2
US083301	no	no	CASSLDRGNSPLHF	0	1	0	11.1111	11.1111	increasing	4	0.264706	1	0.577236	2
US083301	no	no	CASSPTSGSNTGELFF	0	4	0	44.4444	44.4444	increasing	4	0.00271692	0.0434708	2.56592	2
US083301	no	no	CASSQMAGTVSSGQFF	0	2	0	22.2222	22.2222	increasing	4	0.0641711	0.342246	1.19266	2
US083301	no	no	CATSDSGQGVSGANVLTF	0	2	0	22.2222	22.2222	increasing	4	0.0641711	0.342246	1.19266	2
US083305	no	no	CASIGEADRTRNTGELFF	2	0	1.25	0	-1.25	decreasing	0.25	0.210673	0.440156	0.676392	-2
US083305	no	no	CASKQYMNTEAFF	2	0	1.25	0	-1.25	decreasing	0.25	0.210673	0.440156	0.676392	-2
US083305	no	no	CASRRPGNTGELFF	9	0	5.625	0	-5.625	decreasing	0.25	0.000810345	0.0189621	3.09133	-2
US083305	no	no	CASRSGLAGNQETQYF	2	0	1.25	0	-1.25	decreasing	0.25	0.210673	0.440156	0.676392	-2
US083305	no	no	CASRTASNYGYTF	5	0	3.125	0	-3.125	decreasing	0.25	0.0198535	0.25611	1.70216	-2
US083305	no	no	CASS_TGKEDQETQYF	2	0	1.25	0	-1.25	decreasing	0.25	0.210673	0.440156	0.676392	-2
US083305	no	no	CASSDQGHSNQPQHF	2	0	1.25	0	-1.25	decreasing	0.25	0.210673	0.440156	0.676392	-2
US083305	no	no	CASSDSPSANVANEQFF	4	0	2.5	0	-2.5	decreasing	0.25	0.0437794	0.25611	1.35873	-2
US083305	no	no	CASSEAPAGSYNEQFF	1	0	0.625	0	-0.625	decreasing	0.25	0.45977	0.5756	0.337459	-2
US083305	no	no	CASSEGRNSYGYTF	4	0	2.5	0	-2.5	decreasing	0.25	0.0437794	0.25611	1.35873	-2
US083305	no	no	CASSESAGHGYTF	1	0	0.625	0	-0.625	decreasing	0.25	0.45977	0.5756	0.337459	-2
US083305	no	no	CASSEVLAGVIVYNEQFF	1	0	0.625	0	-0.625	decreasing	0.25	0.45977	0.5756	0.337459	-2
US083305	no	no	CASSGGLADTYEQYF	4	0	2.5	0	-2.5	decreasing	0.25	0.0437794	0.25611	1.35873	-2
US083305	no	no	CASSHLGQGQAEAFF	5	0	3.125	0	-3.125	decreasing	0.25	0.0198535	0.25611	1.70216	-2
US083305	no	no	CASSHTGTYEQYF	1	0	0.625	0	-0.625	decreasing	0.25	0.45977	0.5756	0.337459	-2
US083305	no	no	CASSLAGDSNQPQHF	1	0	0.625	0	-0.625	decreasing	0.25	0.45977	0.5756	0.337459	-2
US083305	no	no	CASSLFRADPNEKLFF	2	0	1.25	0	-1.25	decreasing	0.25	0.210673	0.440156	0.676392	-2
US083305	no	no	CASSLGHGSTEAFF	2	0	1.25	0	-1.25	decreasing	0.25	0.210673	0.440156	0.676392	-2
US083305	no	no	CASSLGTSGPLSYNEQFF	2	0	1.25	0	-1.25	decreasing	0.25	0.210673	0.440156	0.676392	-2
US083305	no	no	CASSLNRGPYEQYF	1	0	0.625	0	-0.625	decreasing	0.25	0.45977	0.5756	0.337459	-2
US083305	no	no	CASSLSPQKYSNQPQHF	2	0	1.25	0	-1.25	decreasing	0.25	0.210673	0.440156	0.676392	-2
US083305	no	no	CASSLVGASSYEQYF	2	0	1.25	0	-1.25	decreasing	0.25	0.210673	0.440156	0.676392	-2
US083305	no	no	CASSPPGPTNEQFF	2	0	1.25	0	-1.25	decreasing	0.25	0.210673	0.440156	0.676392	-2
US083305	no	no	CASSPRLASSYNEQFF	4	0	2.5	0	-2.5	decreasing	0.25	0.0437794	0.25611	1.35873	-2
US083305	no	no	CASSPSFGGVNEQFF	2	0	1.25	0	-1.25	decreasing	0.25	0.210673	0.440156	0.676392	-2
US083305	no	no	CASSPSGGSGRNNEQFF	2	0	1.25	0	-1.25	decreasing	0.25	0.210673	0.440156	0.676392	-2
US083305	no	no	CASSPSVGGGYTF	4	0	2.5	0	-2.5	decreasing	0.25	0.0437794	0.25611	1.35873	-2
US083305	no	no	CASSQASLSGLAGLEQFF	2	0	1.25	0	-1.25	decreasing	0.25	0.210673	0.440156	0.676392	-2
US083305	no	no	CASSQDGKGAFF	1	0	0.625	0	-0.625	decreasing	0.25	0.45977	0.5756	0.337459	-2
US083305	no	no	CASSQDGPRGRYF	4	0	2.5	0	-2.5	decreasing	0.25	0.0437794	0.25611	1.35873	-2
US083305	no	no	CASSQNSDTNEKLFF	2	0	1.25	0	-1.25	decreasing	0.25	0.210673	0.440156	0.676392	-2
US083305	no	no	CASSQRQGTGELFF	2	0	1.25	0	-1.25	decreasing	0.25	0.210673	0.440156	0.676392	-2
US083305	no	no	CASSQSDRGSSTNEKLFF	2	0	1.25	0	-1.25	decreasing	0.25	0.210673	0.440156	0.676392	-2
US083305	no	no	CASSQYTSTYEQYF	2	0	1.25	0	-1.25	decreasing	0.25	0.210673	0.440156	0.676392	-2
US083305	no	no	CASSSGLARNEQFF	20	1	12.5	0.531915	-11.9681	decreasing	0.0425532	1.1222e-06	6.56487e-05	5.94993	-4.55459
US083305	no	no	CASSSHSGSLSYEQYF	1	0	0.625	0	-0.625	decreasing	0.25	0.45977	0.5756	0.337459	-2
US083305	no	no	CASSSLAGVSYEQYF	2	0	1.25	0	-1.25	decreasing	0.25	0.210673	0.440156	0.676392	-2
US083305	no	no	CASSSLTGYTF	1	0	0.625	0	-0.625	decreasing	0.25	0.45977	0.5756	0.337459	-2
US083305	no	no	CASSSYRTSGRAYNEQFF	4	0	2.5	0	-2.5	decreasing	0.25	0.0437794	0.25611	1.35873	-2
US083305	no	no	CASSVFIAGVVHEQYF	2	0	1.25	0	-1.25	decreasing	0.25	0.210673	0.440156	0.676392	-2
US083305	no	no	CASSVGGAGSTDTQYF	1	0	0.625	0	-0.625	decreasing	0.25	0.45977	0.5756	0.337459	-2
US083305	no	no	CASSVGTGNEQFF	3	0	1.875	0	-1.875	decreasing	0.25	0.0962032	0.440156	1.01681	-2
US083305	no	no	CASSVGTSGPLYEQYF	1	0	0.625	0	-0.625	decreasing	0.25	0.45977	0.5756	0.337459	-2
US083305	no	no	CASSVINQPQHF	4	0	2.5	0	-2.5	decreasing	0.25	0.0437794	0.25611	1.35873	-2
US083305	no	no	CASSWGGPLSYNEQFF	2	0	1.25	0	-1.25	decreasing	0.25	0.210673	0.440156	0.676392	-2
US083305	no	no	CASSWTSQETQYF	1	0	0.625	0	-0.625	decreasing	0.25	0.45977	0.5756	0.337459	-2
US083305	no	no	CASSYSDRRNTEAFF	1	0	0.625	0	-0.625	decreasing	0.25	0.45977	0.5756	0.337459	-2
US083305	no	no	CASSYVLAYNEQFF	2	0	1.25	0	-1.25	decreasing	0.25	0.210673	0.440156	0.676392	-2
US083305	no	no	CASYSGGSYEQYF	9	0	5.625	0	-5.625	decreasing	0.25	0.000810345	0.0189621	3.09133	-2
US083305	no	no	CATSDGQGRQPQHF	2	0	1.25	0	-1.25	decreasing	0.25	0.210673	0.440156	0.676392	-2
US083305	no	no	CSAPFYGNSYNEQFF	1	0	0.625	0	-0.625	decreasing	0.25	0.45977	0.5756	0.337459	-2
US083305	no	no	CSARDIRLAGGSSYNEQFF	2	0	1.25	0	-1.25	decreasing	0.25	0.210673	0.440156	0.676392	-2
US083305	no	no	CSASVNEQFF	4	0	2.5	0	-2.5	decreasing	0.25	0.0437794	0.25611	1.35873	-2
US083305	no	no	CSVGRGPEANTEAFF	4	0	2.5	0	-2.5	decreasing	0.25	0.0437794	0.25611	1.35873	-2
US083305	no	no	CVLRLK_VFFIGGILLGLAFLIHSVIVFKNPCSHLIG_FFFFF	7	0	4.375	0	-4.375	decreasing	0.25	0.00403988	0.0734058	2.39363	-2
US083305	no	no	CAISDEAYTDTQYF	0	1	0	0.531915	0.531915	increasing	4	1	1	0	2
US083305	no	no	CALRGYGYTF	0	4	0	2.12766	2.12766	increasing	4	0.127702	0.440156	0.893801	2
US083305	no	no	CASARSPFYNEQFF	0	2	0	1.06383	1.06383	increasing	4	0.501805	0.5756	0.299465	2
US083305	no	no	CASLSPGRQGKNIQYF	0	2	0	1.06383	1.06383	increasing	4	0.501805	0.5756	0.299465	2
US083305	no	no	CASRDPGGIETQYF	0	4	0	2.12766	2.12766	increasing	4	0.127702	0.440156	0.893801	2
US083305	no	no	CASRGSGVYEQYF	0	4	0	2.12766	2.12766	increasing	4	0.127702	0.440156	0.893801	2
US083305	no	no	CASRPGPAEETQYF	0	4	0	2.12766	2.12766	increasing	4	0.127702	0.440156	0.893801	2
US083305	no	no	CASRTLAGVVGELFF	0	2	0	1.06383	1.06383	increasing	4	0.501805	0.5756	0.299465	2
US083305	no	no	CASSARPLTEAFF	0	4	0	2.12766	2.12766	increasing	4	0.127702	0.440156	0.893801	2
US083305	no	no	CASSEDRGPTEAFF	0	2	0	1.06383	1.06383	increasing	4	0.501805	0.5756	0.299465	2
US083305	no	no	CASSENTGFGYTF	0	3	0	1.59574	1.59574	increasing	4	0.252708	0.469315	0.597381	2
US083305	no	no	CASSERGHQETQYF	0	5	0	2.65957	2.65957	increasing	4	0.0647424	0.344312	1.18881	2
US083305	no	no	CASSERQGVHQPQHF	0	3	0	1.59574	1.59574	increasing	4	0.252708	0.469315	0.597381	2
US083305	no	no	CASSFAVSYEQYF	0	2	0	1.06383	1.06383	increasing	4	0.501805	0.5756	0.299465	2
US083305	no	no	CASSFGGGLGEQFF	0	2	0	1.06383	1.06383	increasing	4	0.501805	0.5756	0.299465	2
US083305	no	no	CASSFNSEQFF	0	3	0	1.59574	1.59574	increasing	4	0.252708	0.469315	0.597381	2
US083305	no	no	CASSFQGQGSRYEQYF	0	2	0	1.06383	1.06383	increasing	4	0.501805	0.5756	0.299465	2
US083305	no	no	CASSFSAPYNEQFF	0	2	0	1.06383	1.06383	increasing	4	0.501805	0.5756	0.299465	2
US083305	no	no	CASSFVELNNSPLHF	0	2	0	1.06383	1.06383	increasing	4	0.501805	0.5756	0.299465	2
US083305	no	no	CASSIKAEAFF	0	2	0	1.06383	1.06383	increasing	4	0.501805	0.5756	0.299465	2
US083305	no	no	CASSITGWELFF	0	3	0	1.59574	1.59574	increasing	4	0.252708	0.469315	0.597381	2
US083305	no	no	CASSLALGANTGELFF	0	2	0	1.06383	1.06383	increasing	4	0.501805	0.5756	0.299465	2
US083305	no	no	CASSLAPASPLHF	0	1	0	0.531915	0.531915	increasing	4	1	1	0	2
US083305	no	no	CASSLDAGGNEQFF	0	1	0	0.531915	0.531915	increasing	4	1	1	0	2
US083305	no	no	CASSLEGAGRTYEQYF	0	2	0	1.06383	1.06383	increasing	4	0.501805	0.5756	0.299465	2
US083305	no	no	CASSLGDSTNEKLFF	0	4	0	2.12766	2.12766	increasing	4	0.127702	0.440156	0.893801	2
US083305	no	no	CASSLGGGTEAFF	0	2	0	1.06383	1.06383	increasing	4	0.501805	0.5756	0.299465	2
US083305	no	no	CASSLGTGAYEQYF	0	2	0	1.06383	1.06383	increasing	4	0.501805	0.5756	0.299465	2
US083305	no	no	CASSLGTGRQETQYF	0	5	0	2.65957	2.65957	increasing	4	0.0647424	0.344312	1.18881	2
US083305	no	no	CASSLLAGGEQFF	0	1	0	0.531915	0.531915	increasing	4	1	1	0	2
US083305	no	no	CASSLPGSTMTRIWNTEAFF	0	1	0	0.531915	0.531915	increasing	4	1	1	0	2
US083305	no	no	CASSLSVFGEGNEQFF	0	1	0	0.531915	0.531915	increasing	4	1	1	0	2
US083305	no	no	CASSLSWTGLTEAFF	0	3	0	1.59574	1.59574	increasing	4	0.252708	0.469315	0.597381	2
US083305	no	no	CASSLVFRLDYNEQFF	0	1	0	0.531915	0.531915	increasing	4	1	1	0	2
US083305	no	no	CASSLVGNEQFF	0	2	0	1.06383	1.06383	increasing	4	0.501805	0.5756	0.299465	2
US083305	no	no	CASSPGLAGVGELFF	0	1	0	0.531915	0.531915	increasing	4	1	1	0	2
US083305	no	no	CASSPGLARSNNEQFF	0	4	0	2.12766	2.12766	increasing	4	0.127702	0.440156	0.893801	2
US083305	no	no	CASSPRPEEQYF	0	2	0	1.06383	1.06383	increasing	4	0.501805	0.5756	0.299465	2
US083305	no	no	CASSPTSGDYEQYF	0	2	0	1.06383	1.06383	increasing	4	0.501805	0.5756	0.299465	2
US083305	no	no	CASSQDGLPYNEQFF	0	2	0	1.06383	1.06383	increasing	4	0.501805	0.5756	0.299465	2
US083305	no	no	CASSQDWGGRGGNEQFF	0	6	0	3.19149	3.19149	increasing	4	0.0329212	0.25611	1.48252	2
US083305	no	no	CASSQEPSGSRGTRYF	0	4	0	2.12766	2.12766	increasing	4	0.127702	0.440156	0.893801	2
US083305	no	no	CASSQERKASGPLSYNEQFF	0	3	0	1.59574	1.59574	increasing	4	0.252708	0.469315	0.597381	2
US083305	no	no	CASSQIGGVIYEQYF	0	1	0	0.531915	0.531915	increasing	4	1	1	0	2
US083305	no	no	CASSQTSGSWTGELFF	0	14	0	7.44681	7.44681	increasing	4	0.000156818	0.00611589	3.80461	2
US083305	no	no	CASSSGYLNEQFF	0	26	0	13.8298	13.8298	increasing	4	6.64195e-08	7.77108e-06	7.1777	2
US083305	no	no	CASSSSGLFETVTAGELFF	0	1	0	0.531915	0.531915	increasing	4	1	1	0	2
US083305	no	no	CASSSWGGNQETQYF	0	1	0	0.531915	0.531915	increasing	4	1	1	0	2
US083305	no	no	CASSVGGKNTEAFF	0	1	0	0.531915	0.531915	increasing	4	1	1	0	2
US083305	no	no	CASSVRGSGRGEQFF	0	1	0	0.531915	0.531915	increasing	4	1	1	0	2
US083305	no	no	CASSVTIGTEAFF	0	9	0	4.78723	4.78723	increasing	4	0.0043918	0.0734058	2.35736	2
US083305	no	no	CASSYPRQGTHVANTGELFF	0	3	0	1.59574	1.59574	increasing	4	0.252708	0.469315	0.597381	2
US083305	no	no	CASSYPRQGTHVANTGELLF	0	1	0	0.531915	0.531915	increasing	4	1	1	0	2
US083305	no	no	CATSDNTNSGELFF	0	1	0	0.531915	0.531915	increasing	4	1	1	0	2
US083305	no	no	CATSGRQGVDEQFF	0	2	0	1.06383	1.06383	increasing	4	0.501805	0.5756	0.299465	2
US083305	no	no	CATSRQGFTEAFF	0	2	0	1.06383	1.06383	increasing	4	0.501805	0.5756	0.299465	2
US083305	no	no	CATSTSGYNEQFF	0	2	0	1.06383	1.06383	increasing	4	0.501805	0.5756	0.299465	2
US083305	no	no	CSASGSSYNEQFF	0	2	0	1.06383	1.06383	increasing	4	0.501805	0.5756	0.299465	2
US083305	no	no	CSVEATALAGPGGQFF	0	4	0	2.12766	2.12766	increasing	4	0.127702	0.440156	0.893801	2
US083305	no	no	CSVIWGEGAKNIQYF	0	2	0	1.06383	1.06383	increasing	4	0.501805	0.5756	0.299465	2
US083305	no	no	CSVRPSGTSSYNEQFF	0	2	0	1.06383	1.06383	increasing	4	0.501805	0.5756	0.299465	2
US083305	no	no	CVKLIHEQSF	0	2	0	1.06383	1.06383	increasing	4	0.501805	0.5756	0.299465	2
US083307	no	no	CASRTGSSGANVLTF	6	0	8.69565	0	-8.69565	decreasing	0.25	0.0364882	0.261499	1.43785	-2
US083307	no	no	CASSAGGAGTEAFF	4	0	5.7971	0	-5.7971	decreasing	0.25	0.133628	0.338001	0.874102	-2
US083307	no	no	CASSFIGQGTAYGYTF	2	0	2.89855	0	-2.89855	decreasing	0.25	0.505785	0.604132	0.296034	-2
US083307	no	no	CASSGRTAYYGYTF	2	0	2.89855	0	-2.89855	decreasing	0.25	0.505785	0.604132	0.296034	-2
US083307	no	no	CASSLGSKGLHGYTF	1	0	1.44928	0	-1.44928	decreasing	0.25	1	1	4.82164e-17	-2
US083307	no	no	CASSLGTGRGEQYF	4	0	5.7971	0	-5.7971	decreasing	0.25	0.133628	0.338001	0.874102	-2
US083307	no	no	CASSLMDRADEQFF	1	0	1.44928	0	-1.44928	decreasing	0.25	1	1	4.82164e-17	-2
US083307	no	no	CASSLQGYTIYF	1	0	1.44928	0	-1.44928	decreasing	0.25	1	1	4.82164e-17	-2
US083307	no	no	CASSLRRGEGYEQYF	2	0	2.89855	0	-2.89855	decreasing	0.25	0.505785	0.604132	0.296034	-2
US083307	no	no	CASSLSGRSGEQYF	1	0	1.44928	0	-1.44928	decreasing	0.25	1	1	4.82164e-17	-2
US083307	no	no	CASSLSNLANGYNEQFF	3	0	4.34783	0	-4.34783	decreasing	0.25	0.258678	0.483615	0.587241	-2
US083307	no	no	CASSLTSGGGYNEQFF	1	0	1.44928	0	-1.44928	decreasing	0.25	1	1	4.82164e-17	-2
US083307	no	no	CASSLVQGMNTEAFF	1	0	1.44928	0	-1.44928	decreasing	0.25	1	1	4.82164e-17	-2
US083307	no	no	CASSQEGGTDTQYF	2	0	2.89855	0	-2.89855	decreasing	0.25	0.505785	0.604132	0.296034	-2
US083307	no	no	CASSQVIGRGWTEAFF	4	0	5.7971	0	-5.7971	decreasing	0.25	0.133628	0.338001	0.874102	-2
US083307	no	no	CASSRDGLYGYTF	2	0	2.89855	0	-2.89855	decreasing	0.25	0.505785	0.604132	0.296034	-2
US083307	no	no	CASSRSGSEGNEQFF	4	0	5.7971	0	-5.7971	decreasing	0.25	0.133628	0.338001	0.874102	-2
US083307	no	no	CASSSSRGETQYF	4	0	5.7971	0	-5.7971	decreasing	0.25	0.133628	0.338001	0.874102	-2
US083307	no	no	CASSSTGTGNEKLFF	4	0	5.7971	0	-5.7971	decreasing	0.25	0.133628	0.338001	0.874102	-2
US083307	no	no	CASSTGTIGFF	2	0	2.89855	0	-2.89855	decreasing	0.25	0.505785	0.604132	0.296034	-2
US083307	no	no	CASSVEEAAYEQYF	2	0	2.89855	0	-2.89855	decreasing	0.25	0.505785	0.604132	0.296034	-2
US083307	no	no	CASSWDRTNEKLFF	4	0	5.7971	0	-5.7971	decreasing	0.25	0.133628	0.338001	0.874102	-2
US083307	no	no	CASSYTWTFSFF	2	0	2.89855	0	-2.89855	decreasing	0.25	0.505785	0.604132	0.296034	-2
US083307	no	no	CASTEQGQGYNEQFF	2	0	2.89855	0	-2.89855	decreasing	0.25	0.505785	0.604132	0.296034	-2
US083307	no	no	CATSDLLSDTQYF	2	0	2.89855	0	-2.89855	decreasing	0.25	0.505785	0.604132	0.296034	-2
US083307	no	no	CSAMWGYEQYF	5	0	7.24638	0	-7.24638	decreasing	0.25	0.0696076	0.329988	1.15734	-2
US083307	no	no	CSARTGTGMGNEQFF	1	0	1.44928	0	-1.44928	decreasing	0.25	1	1	4.82164e-17	-2
US083307	no	no	CASKNRLGLAGAANEQFF	0	2	0	3.84615	3.84615	increasing	4	0.182645	0.356987	0.738393	2
US083307	no	no	CASNIGQGRHGYGYTF	0	3	0	5.76923	5.76923	increasing	4	0.0767414	0.329988	1.11497	2
US083307	no	no	CASRGGREPYNEQFF	0	2	0	3.84615	3.84615	increasing	4	0.182645	0.356987	0.738393	2
US083307	no	no	CASRLGDGYTF	0	6	0	11.5385	11.5385	increasing	4	0.00529711	0.113888	2.27596	2
US083307	no	no	CASS_ALYNEQFF	0	2	0	3.84615	3.84615	increasing	4	0.182645	0.356987	0.738393	2
US083307	no	no	CASSEGLGLAGGPGANF	0	1	0	1.92308	1.92308	increasing	4	0.429752	0.604132	0.366782	2
US083307	no	no	CASSGGPPDSSLDDEQFF	0	5	0	9.61538	9.61538	increasing	4	0.0130737	0.18739	1.8836	2
US083307	no	no	CASSKSFRGSSYNEQFF	0	4	0	7.69231	7.69231	increasing	4	0.0318672	0.261499	1.49666	2
US083307	no	no	CASSLGGADTEAFF	0	3	0	5.76923	5.76923	increasing	4	0.0767414	0.329988	1.11497	2
US083307	no	no	CASSLGRVSNQPQHF	0	1	0	1.92308	1.92308	increasing	4	0.429752	0.604132	0.366782	2
US083307	no	no	CASSLLEGETEAFF	0	2	0	3.84615	3.84615	increasing	4	0.182645	0.356987	0.738393	2
US083307	no	no	CASSPGQGWSYNEQFF	0	3	0	5.76923	5.76923	increasing	4	0.0767414	0.329988	1.11497	2
US083307	no	no	CASSQGYRDQYF	0	4	0	7.69231	7.69231	increasing	4	0.0318672	0.261499	1.49666	2
US083307	no	no	CATSRDVSTEAFF	0	2	0	3.84615	3.84615	increasing	4	0.182645	0.356987	0.738393	2
US083307	no	no	CSADRQETQYF	0	1	0	1.92308	1.92308	increasing	4	0.429752	0.604132	0.366782	2
US083307	no	no	CSGGPPDSSLDDEQFF	0	11	0	21.1538	21.1538	increasing	4	4.73105e-05	0.00203435	4.32504	2
US083312	no	no	_ASSLPPDSYKEQFY	1	0	0.26178	0	-0.26178	decreasing	0.25	0.326217	0.625107	0.486494	-2
US083312	no	no	CAIGLAYEQYF	1	0	0.26178	0	-0.26178	decreasing	0.25	0.326217	0.625107	0.486494	-2
US083312	no	no	CASGDPQPGELFF	1	0	0.26178	0	-0.26178	decreasing	0.25	0.326217	0.625107	0.486494	-2
US083312	no	no	CASIARGGGSTNEQFF	4	0	1.04712	0	-1.04712	decreasing	0.25	0.011205	0.152075	1.95059	-2
US083312	no	no	CASKRLLSYQETQYF	3	0	0.78534	0	-0.78534	decreasing	0.25	0.0345314	0.314595	1.46179	-2
US083312	no	no	CASNGGFHNEQFF	2	0	0.52356	0	-0.52356	decreasing	0.25	0.10623	0.356698	0.973754	-2
US083312	no	no	CASNQYAGGNTGELFF	1	0	0.26178	0	-0.26178	decreasing	0.25	0.326217	0.625107	0.486494	-2
US083312	no	no	CASRAQGAGETQYF	2	0	0.52356	0	-0.52356	decreasing	0.25	0.10623	0.356698	0.973754	-2
US083312	no	no	CASRIGTSLANEQFF	2	0	0.52356	0	-0.52356	decreasing	0.25	0.10623	0.356698	0.973754	-2
US083312	no	no	CASRNSGRANEQYF	2	0	0.52356	0	-0.52356	decreasing	0.25	0.10623	0.356698	0.973754	-2
US083312	no	no	CASRPTSGRGNEQFF	1	0	0.26178	0	-0.26178	decreasing	0.25	0.326217	0.625107	0.486494	-2
US083312	no	no	CASRQIGANYGYTF	3	0	0.78534	0	-0.78534	decreasing	0.25	0.0345314	0.314595	1.46179	-2
US083312	no	no	CASRQVNTEAFF	2	0	0.52356	0	-0.52356	decreasing	0.25	0.10623	0.356698	0.973754	-2
US083312	no	no	CASSAGHPGKTLGTEAFF	2	0	0.52356	0	-0.52356	decreasing	0.25	0.10623	0.356698	0.973754	-2
US083312	no	no	CASSAGPRTGVYEQYF	2	0	0.52356	0	-0.52356	decreasing	0.25	0.10623	0.356698	0.973754	-2
US083312	no	no	CASSARGSPSGSSYNEQFF	2	0	0.52356	0	-0.52356	decreasing	0.25	0.10623	0.356698	0.973754	-2
US083312	no	no	CASSATGVEQFF	2	0	0.52356	0	-0.52356	decreasing	0.25	0.10623	0.356698	0.973754	-2
US083312	no	no	CASSDGRVAPSEAFF	2	0	0.52356	0	-0.52356	decreasing	0.25	0.10623	0.356698	0.973754	-2
US083312	no	no	CASSDLRTQTLKETQYF	1	0	0.26178	0	-0.26178	decreasing	0.25	0.326217	0.625107	0.486494	-2
US083312	no	no	CASSEGRLGVWAANTGELFF	1	0	0.26178	0	-0.26178	decreasing	0.25	0.326217	0.625107	0.486494	-2
US083312	no	no	CASSERGGAYEQYF	3	0	0.78534	0	-0.78534	decreasing	0.25	0.0345314	0.314595	1.46179	-2
US083312	no	no	CASSERQGWNTEAFF	4	1	1.04712	0.126743	-0.920378	decreasing	0.121039	0.0415074	0.345266	1.38187	-3.04645
US083312	no	no	CASSESHRAMNTEAFF	2	0	0.52356	0	-0.52356	decreasing	0.25	0.10623	0.356698	0.973754	-2
US083312	no	no	CASSESSGSWTQYF	1	0	0.26178	0	-0.26178	decreasing	0.25	0.326217	0.625107	0.486494	-2
US083312	no	no	CASSFDRFRNEQYF	2	0	0.52356	0	-0.52356	decreasing	0.25	0.10623	0.356698	0.973754	-2
US083312	no	no	CASSFEGDRPQHF	4	0	1.04712	0	-1.04712	decreasing	0.25	0.011205	0.152075	1.95059	-2
US083312	no	no	CASSFGANVLTF	2	0	0.52356	0	-0.52356	decreasing	0.25	0.10623	0.356698	0.973754	-2
US083312	no	no	CASSFMNRETEAFF	5	0	1.3089	0	-1.3089	decreasing	0.25	0.00362938	0.102181	2.44017	-2
US083312	no	no	CASSFNSGGYNEQFF	1	0	0.26178	0	-0.26178	decreasing	0.25	0.326217	0.625107	0.486494	-2
US083312	no	no	CASSFQAPNTEAFF	2	0	0.52356	0	-0.52356	decreasing	0.25	0.10623	0.356698	0.973754	-2
US083312	no	no	CASSFQVPEREAFF	7	0	1.83246	0	-1.83246	decreasing	0.25	0.000378736	0.0173272	3.42166	-2
US083312	no	no	CASSGQGDEKLFF	2	2	0.52356	0.253485	-0.270075	decreasing	0.484157	0.60033	1	0.22161	-1.04645
US083312	no	no	CASSGQTGTRAFF	2	0	0.52356	0	-0.52356	decreasing	0.25	0.10623	0.356698	0.973754	-2
US083312	no	no	CASSGRDRGSGNTIYF	4	1	1.04712	0.126743	-0.920378	decreasing	0.121039	0.0415074	0.345266	1.38187	-3.04645
US083312	no	no	CASSGSDYPRDADTQYF	6	0	1.57068	0	-1.57068	decreasing	0.25	0.00117348	0.0429493	2.93053	-2
US083312	no	no	CASSHGLTYEQYF	3	0	0.78534	0	-0.78534	decreasing	0.25	0.0345314	0.314595	1.46179	-2
US083312	no	no	CASSHKWAQPQHF	12	9	3.14136	1.14068	-2.00068	decreasing	0.363118	0.019525	0.229555	1.70941	-1.46149
US083312	no	no	CASSIELTGPQHF	2	0	0.52356	0	-0.52356	decreasing	0.25	0.10623	0.356698	0.973754	-2
US083312	no	no	CASSIGQADTEAFF	2	0	0.52356	0	-0.52356	decreasing	0.25	0.10623	0.356698	0.973754	-2
US083312	no	no	CASSIRDRAYNEQFF	2	2	0.52356	0.253485	-0.270075	decreasing	0.484157	0.60033	1	0.22161	-1.04645
US083312	no	no	CASSIRLAGSSYNEQFF	1	0	0.26178	0	-0.26178	decreasing	0.25	0.326217	0.625107	0.486494	-2
US083312	no	no	CASSITGETEAFF	2	0	0.52356	0	-0.52356	decreasing	0.25	0.10623	0.356698	0.973754	-2
US083312	no	no	CASSKEGQGEAFF	3	0	0.78534	0	-0.78534	decreasing	0.25	0.0345314	0.314595	1.46179	-2
US083312	no	no	CASSLAEETQYF	11	7	2.87958	0.887199	-1.99238	decreasing	0.3081	0.019173	0.229555	1.71731	-1.69853
US083312	no	no	CASSLAGGARNSPLHF	1	0	0.26178	0	-0.26178	decreasing	0.25	0.326217	0.625107	0.486494	-2
US083312	no	no	CASSLAPTQYF	2	0	0.52356	0	-0.52356	decreasing	0.25	0.10623	0.356698	0.973754	-2
US083312	no	no	CASSLATAGGADTQYF	4	0	1.04712	0	-1.04712	decreasing	0.25	0.011205	0.152075	1.95059	-2
US083312	no	no	CASSLEQGEKLFF	2	0	0.52356	0	-0.52356	decreasing	0.25	0.10623	0.356698	0.973754	-2
US083312	no	no	CASSLETSTDTQYF	2	0	0.52356	0	-0.52356	decreasing	0.25	0.10623	0.356698	0.973754	-2
US083312	no	no	CASSLFYEQYF	2	0	0.52356	0	-0.52356	decreasing	0.25	0.10623	0.356698	0.973754	-2
US083312	no	no	CASSLGGQGAGETQYF	2	1	0.52356	0.126743	-0.396817	decreasing	0.242079	0.249626	0.625107	0.60271	-2.04645
US083312	no	no	CASSLGPNTGELFF	1	0	0.26178	0	-0.26178	decreasing	0.25	0.326217	0.625107	0.486494	-2
US083312	no	no	CASSLGQGPYGYTF	6	1	1.57068	0.126743	-1.44394	decreasing	0.0806929	0.00594193	0.144983	2.22607	-3.63142
US083312	no	no	CASSLGQMNTEAFF	1	0	0.26178	0	-0.26178	decreasing	0.25	0.326217	0.625107	0.486494	-2
US083312	no	no	CASSLGSNYGYTF	7	4	1.83246	0.506971	-1.32549	decreasing	0.276661	0.04639	0.356698	1.33358	-1.85381
US083312	no	no	CASSLKKTALAVSEQYF	3	0	0.78534	0	-0.78534	decreasing	0.25	0.0345314	0.314595	1.46179	-2
US083312	no	no	CASSLLMELFF	1	0	0.26178	0	-0.26178	decreasing	0.25	0.326217	0.625107	0.486494	-2
US083312	no	no	CASSLLPAGARREQYF	2	0	0.52356	0	-0.52356	decreasing	0.25	0.10623	0.356698	0.973754	-2
US083312	no	no	CASSLLPGLAGGKTQYF	2	0	0.52356	0	-0.52356	decreasing	0.25	0.10623	0.356698	0.973754	-2
US083312	no	no	CASSLPGGSYEQYF	1	0	0.26178	0	-0.26178	decreasing	0.25	0.326217	0.625107	0.486494	-2
US083312	no	no	CASSLPPDSYNEQFF	1	0	0.26178	0	-0.26178	decreasing	0.25	0.326217	0.625107	0.486494	-2
US083312	no	no	CASSLQNLAGTQYF	2	0	0.52356	0	-0.52356	decreasing	0.25	0.10623	0.356698	0.973754	-2
US083312	no	no	CASSLRGGQGHPANYGYTF	2	0	0.52356	0	-0.52356	decreasing	0.25	0.10623	0.356698	0.973754	-2
US083312	no	no	CASSLRLYNEQFF	1	0	0.26178	0	-0.26178	decreasing	0.25	0.326217	0.625107	0.486494	-2
US083312	no	no	CASSLRPTTGALYNYGYTF	4	0	1.04712	0	-1.04712	decreasing	0.25	0.011205	0.152075	1.95059	-2
US083312	no	no	CASSLSRSDTQYF	2	0	0.52356	0	-0.52356	decreasing	0.25	0.10623	0.356698	0.973754	-2
US083312	no	no	CASSLTLGLAGGEQYF	4	0	1.04712	0	-1.04712	decreasing	0.25	0.011205	0.152075	1.95059	-2
US083312	no	no	CASSLTPSGSSSYNEQFF	7	0	1.83246	0	-1.83246	decreasing	0.25	0.000378736	0.0173272	3.42166	-2
US083312	no	no	CASSLVGRATEAFF	2	0	0.52356	0	-0.52356	decreasing	0.25	0.10623	0.356698	0.973754	-2
US083312	no	no	CASSLVGRGFSNQPQHF	2	0	0.52356	0	-0.52356	decreasing	0.25	0.10623	0.356698	0.973754	-2
US083312	no	no	CASSLVPGAGELFF	1	0	0.26178	0	-0.26178	decreasing	0.25	0.326217	0.625107	0.486494	-2
US083312	no	no	CASSLWTGNTEAFF	1	0	0.26178	0	-0.26178	decreasing	0.25	0.326217	0.625107	0.486494	-2
US083312	no	no	CASSLYRAAGYGYTF	1	0	0.26178	0	-0.26178	decreasing	0.25	0.326217	0.625107	0.486494	-2
US083312	no	no	CASSMSDRLNIQYF	2	1	0.52356	0.126743	-0.396817	decreasing	0.242079	0.249626	0.625107	0.60271	-2.04645
US083312	no	no	CASSPGDSGAEAFF	2	0	0.52356	0	-0.52356	decreasing	0.25	0.10623	0.356698	0.973754	-2
US083312	no	no	CASSPQAGGALLSYEQYF	5	0	1.3089	0	-1.3089	decreasing	0.25	0.00362938	0.102181	2.44017	-2
US083312	no	no	CASSPQGNYGYTF	1	0	0.26178	0	-0.26178	decreasing	0.25	0.326217	0.625107	0.486494	-2
US083312	no	no	CASSPQTSGGYNEQFF	2	0	0.52356	0	-0.52356	decreasing	0.25	0.10623	0.356698	0.973754	-2
US083312	no	no	CASSPRGVAGSYEQYF	20	7	5.2356	0.887199	-4.3484	decreasing	0.169455	9.73271e-06	0.00118739	5.01177	-2.56103
US083312	no	no	CASSPRTGAPNEQFF	2	0	0.52356	0	-0.52356	decreasing	0.25	0.10623	0.356698	0.973754	-2
US083312	no	no	CASSPRTGVSEAFF	6	3	1.57068	0.380228	-1.19045	decreasing	0.242079	0.0658241	0.356698	1.18162	-2.04645
US083312	no	no	CASSPSGWNEAFF	1	0	0.26178	0	-0.26178	decreasing	0.25	0.326217	0.625107	0.486494	-2
US083312	no	no	CASSPTGALYTEAFF	1	0	0.26178	0	-0.26178	decreasing	0.25	0.326217	0.625107	0.486494	-2
US083312	no	no	CASSQDGAAGANVLTF	7	0	1.83246	0	-1.83246	decreasing	0.25	0.000378736	0.0173272	3.42166	-2
US083312	no	no	CASSQDPGTSGANVLTF	1	0	0.26178	0	-0.26178	decreasing	0.25	0.326217	0.625107	0.486494	-2
US083312	no	no	CASSQDRTGPDEQYF	2	2	0.52356	0.253485	-0.270075	decreasing	0.484157	0.60033	1	0.22161	-1.04645
US083312	no	no	CASSQGQSGNNEQFF	2	0	0.52356	0	-0.52356	decreasing	0.25	0.10623	0.356698	0.973754	-2
US083312	no	no	CASSQGTSGRSRETQYF	2	2	0.52356	0.253485	-0.270075	decreasing	0.484157	0.60033	1	0.22161	-1.04645
US083312	no	no	CASSQNRRGSNEQFF	1	0	0.26178	0	-0.26178	decreasing	0.25	0.326217	0.625107	0.486494	-2
US083312	no	no	CASSQPTTSGVYNEQFF	1	0	0.26178	0	-0.26178	decreasing	0.25	0.326217	0.625107	0.486494	-2
US083312	no	no	CASSQQLAGASTGELFF	1	0	0.26178	0	-0.26178	decreasing	0.25	0.326217	0.625107	0.486494	-2
US083312	no	no	CASSQVTGSSYEQYF	4	0	1.04712	0	-1.04712	decreasing	0.25	0.011205	0.152075	1.95059	-2
US083312	no	no	CASSSARGRERTSGYNEQFF	1	0	0.26178	0	-0.26178	decreasing	0.25	0.326217	0.625107	0.486494	-2
US083312	no	no	CASSSGLTRGLETQYF	2	0	0.52356	0	-0.52356	decreasing	0.25	0.10623	0.356698	0.973754	-2
US083312	no	no	CASSSGQGGNQPQHF	1	0	0.26178	0	-0.26178	decreasing	0.25	0.326217	0.625107	0.486494	-2
US083312	no	no	CASSSQGGYGYTF	1	0	0.26178	0	-0.26178	decreasing	0.25	0.326217	0.625107	0.486494	-2
US083312	no	no	CASSSQLTDTQYF	1	0	0.26178	0	-0.26178	decreasing	0.25	0.326217	0.625107	0.486494	-2
US083312	no	no	CASSSTPTGELFF	2	0	0.52356	0	-0.52356	decreasing	0.25	0.10623	0.356698	0.973754	-2
US083312	no	no	CASSTGRSTDTQYF	1	0	0.26178	0	-0.26178	decreasing	0.25	0.326217	0.625107	0.486494	-2
US083312	no	no	CASSTLGREYEQYF	3	0	0.78534	0	-0.78534	decreasing	0.25	0.0345314	0.314595	1.46179	-2
US083312	no	no	CASSTTVNTEAFF	2	0	0.52356	0	-0.52356	decreasing	0.25	0.10623	0.356698	0.973754	-2
US083312	no	no	CASSVAPSGSYNSPLHF	2	0	0.52356	0	-0.52356	decreasing	0.25	0.10623	0.356698	0.973754	-2
US083312	no	no	CASSVATTGYYNEQFF	2	0	0.52356	0	-0.52356	decreasing	0.25	0.10623	0.356698	0.973754	-2
US083312	no	no	CASSVDEGSYNEQFF	1	0	0.26178	0	-0.26178	decreasing	0.25	0.326217	0.625107	0.486494	-2
US083312	no	no	CASSVLAVEQYF	1	0	0.26178	0	-0.26178	decreasing	0.25	0.326217	0.625107	0.486494	-2
US083312	no	no	CASSWWREGRETQYF	2	2	0.52356	0.253485	-0.270075	decreasing	0.484157	0.60033	1	0.22161	-1.04645
US083312	no	no	CASSYGTTGEQFF	1	0	0.26178	0	-0.26178	decreasing	0.25	0.326217	0.625107	0.486494	-2
US083312	no	no	CASSYPTSMEQYF	2	2	0.52356	0.253485	-0.270075	decreasing	0.484157	0.60033	1	0.22161	-1.04645
US083312	no	no	CASSYSDSGNTIYF	7	0	1.83246	0	-1.83246	decreasing	0.25	0.000378736	0.0173272	3.42166	-2
US083312	no	no	CASSYWWDGREQPQHF	1	0	0.26178	0	-0.26178	decreasing	0.25	0.326217	0.625107	0.486494	-2
US083312	no	no	CASTEALVGEQFF	2	2	0.52356	0.253485	-0.270075	decreasing	0.484157	0.60033	1	0.22161	-1.04645
US083312	no	no	CASTLTGTDPFQPQHF	1	0	0.26178	0	-0.26178	decreasing	0.25	0.326217	0.625107	0.486494	-2
US083312	no	no	CASTPGAEGEQYF	2	0	0.52356	0	-0.52356	decreasing	0.25	0.10623	0.356698	0.973754	-2
US083312	no	no	CASTSRRENTEAFF	2	0	0.52356	0	-0.52356	decreasing	0.25	0.10623	0.356698	0.973754	-2
US083312	no	no	CATGAGALAGTEAFF	4	0	1.04712	0	-1.04712	decreasing	0.25	0.011205	0.152075	1.95059	-2
US083312	no	no	CATGSLTGDGNQPQHF	4	0	1.04712	0	-1.04712	decreasing	0.25	0.011205	0.152075	1.95059	-2
US083312	no	no	CATHLAGGNYEQFF	4	0	1.04712	0	-1.04712	decreasing	0.25	0.011205	0.152075	1.95059	-2
US083312	no	no	CATSDPGQKNTGELFF	2	0	0.52356	0	-0.52356	decreasing	0.25	0.10623	0.356698	0.973754	-2
US083312	no	no	CATSDWTVEQFF	2	0	0.52356	0	-0.52356	decreasing	0.25	0.10623	0.356698	0.973754	-2
US083312	no	no	CATSFGGLGEQFF	2	0	0.52356	0	-0.52356	decreasing	0.25	0.10623	0.356698	0.973754	-2
US083312	no	no	CATSVAGRGNEQFF	1	2	0.26178	0.253485	-0.00829468	decreasing	0.968314	1	1	0	-0.0464527
US083312	no	no	CATSVEAGGSYNEQFF	1	0	0.26178	0	-0.26178	decreasing	0.25	0.326217	0.625107	0.486494	-2
US083312	no	no	CAWDGSNQPQHF	2	0	0.52356	0	-0.52356	decreasing	0.25	0.10623	0.356698	0.973754	-2
US083312	no	no	CAWSGQIYGYTF	2	0	0.52356	0	-0.52356	decreasing	0.25	0.10623	0.356698	0.973754	-2
US083312	no	no	CAWSRGGNQPQHF	2	0	0.52356	0	-0.52356	decreasing	0.25	0.10623	0.356698	0.973754	-2
US083312	no	no	CAWSSKRGLTDTQYF	2	0	0.52356	0	-0.52356	decreasing	0.25	0.10623	0.356698	0.973754	-2
US083312	no	no	CAWTPGGAYGYTF	2	0	0.52356	0	-0.52356	decreasing	0.25	0.10623	0.356698	0.973754	-2
US083312	no	no	CSALDTSGRETQYF	2	1	0.52356	0.126743	-0.396817	decreasing	0.242079	0.249626	0.625107	0.60271	-2.04645
US083312	no	no	CSALGLADNEQFF	1	0	0.26178	0	-0.26178	decreasing	0.25	0.326217	0.625107	0.486494	-2
US083312	no	no	CSAPDSSNSPLHF	4	0	1.04712	0	-1.04712	decreasing	0.25	0.011205	0.152075	1.95059	-2
US083312	no	no	CSARDGLGVSGQEDEQFF	1	0	0.26178	0	-0.26178	decreasing	0.25	0.326217	0.625107	0.486494	-2
US083312	no	no	CSARRLPLTGSSTDTQYF	5	3	1.3089	0.380228	-0.928672	decreasing	0.290494	0.122122	0.406334	0.913205	-1.78342
US083312	no	no	CSARVGGGSYEQYF	2	0	0.52356	0	-0.52356	decreasing	0.25	0.10623	0.356698	0.973754	-2
US083312	no	no	CSASDGDRRFEAFF	2	0	0.52356	0	-0.52356	decreasing	0.25	0.10623	0.356698	0.973754	-2
US083312	no	no	CSATKGLASNTGELFF	1	0	0.26178	0	-0.26178	decreasing	0.25	0.326217	0.625107	0.486494	-2
US083312	no	no	CSATSGRGNQPQHF	4	1	1.04712	0.126743	-0.920378	decreasing	0.121039	0.0415074	0.345266	1.38187	-3.04645
US083312	no	no	CSGRGEGDTQYF	9	16	2.35602	2.02788	-0.328138	decreasing	0.860724	0.673617	1	0.171587	-0.216378
US083312	no	no	CSKWTLSTDTQYF	1	0	0.26178	0	-0.26178	decreasing	0.25	0.326217	0.625107	0.486494	-2
US083312	no	no	CSVAGSQETQYF	2	0	0.52356	0	-0.52356	decreasing	0.25	0.10623	0.356698	0.973754	-2
US083312	no	no	CSVAKGGRDTQYF	9	2	2.35602	0.253485	-2.10254	decreasing	0.10759	0.00109276	0.0429493	2.96148	-3.21638
US083312	no	no	CSVEEEGYEQYF	2	0	0.52356	0	-0.52356	decreasing	0.25	0.10623	0.356698	0.973754	-2
US083312	no	no	CSVEKGPGTEAFF	2	0	0.52356	0	-0.52356	decreasing	0.25	0.10623	0.356698	0.973754	-2
US083312	no	no	CSVEYNEQFF	2	0	0.52356	0	-0.52356	decreasing	0.25	0.10623	0.356698	0.973754	-2
US083312	no	no	CSVGTEAFF	1	0	0.26178	0	-0.26178	decreasing	0.25	0.326217	0.625107	0.486494	-2
US083312	no	no	CSVVREPRSTEAFF	2	0	0.52356	0	-0.52356	decreasing	0.25	0.10623	0.356698	0.973754	-2
US083312	no	no	CSVVSHLTGNNEQFF	2	0	0.52356	0	-0.52356	decreasing	0.25	0.10623	0.356698	0.973754	-2
US083312	no	no	CSVVVSGNYGYTF	2	0	0.52356	0	-0.52356	decreasing	0.25	0.10623	0.356698	0.973754	-2
US083312	no	no	CTTKSGNNEQFF	2	1	0.52356	0.126743	-0.396817	decreasing	0.242079	0.249626	0.625107	0.60271	-2.04645
US083312	no	no	CAASSRGRRTEAFF	0	2	0	0.253485	0.253485	increasing	4	1	1	4.82164e-17	2
US083312	no	no	CAGQNFNGYTF	0	1	0	0.126743	0.126743	increasing	4	1	1	0	2
US083312	no	no	CAIGGGGYTF	0	8	0	1.01394	1.01394	increasing	4	0.0592265	0.356698	1.22748	2
US083312	no	no	CAISDMLGARNEQFF	0	4	0	0.506971	0.506971	increasing	4	0.3101	0.625107	0.508498	2
US083312	no	no	CAISEDQETQYF	0	2	0	0.253485	0.253485	increasing	4	1	1	4.82164e-17	2
US083312	no	no	CAISPLGGDTEAFF	0	1	0	0.126743	0.126743	increasing	4	1	1	0	2
US083312	no	no	CAITDGGVGETQYF	0	2	0	0.253485	0.253485	increasing	4	1	1	4.82164e-17	2
US083312	no	no	CASASGRHETQYF	0	1	0	0.126743	0.126743	increasing	4	1	1	0	2
US083312	no	no	CASGDPGPVTEAFF	0	1	0	0.126743	0.126743	increasing	4	1	1	0	2
US083312	no	no	CASGFSPGTGLGLEQYY	0	1	0	0.126743	0.126743	increasing	4	1	1	0	2
US083312	no	no	CASGIVNEQFF	0	2	0	0.253485	0.253485	increasing	4	1	1	4.82164e-17	2
US083312	no	no	CASGLPPVRTGELFF	0	4	0	0.506971	0.506971	increasing	4	0.3101	0.625107	0.508498	2
US083312	no	no	CASGLTGTEGYGYTF	0	2	0	0.253485	0.253485	increasing	4	1	1	4.82164e-17	2
US083312	no	no	CASIC_LGNEQFF	0	2	0	0.253485	0.253485	increasing	4	1	1	4.82164e-17	2
US083312	no	no	CASIDGISNQPQHF	0	12	0	1.52091	1.52091	increasing	4	0.0116342	0.152075	1.93426	2
US083312	no	no	CASKGQYQETQYF	0	2	0	0.253485	0.253485	increasing	4	1	1	4.82164e-17	2
US083312	no	no	CASMPDRVRDEQFF	0	1	0	0.126743	0.126743	increasing	4	1	1	0	2
US083312	no	no	CASNLNGQSGGNQPQHF	0	1	0	0.126743	0.126743	increasing	4	1	1	0	2
US083312	no	no	CASNLRQANQPQHF	0	8	0	1.01394	1.01394	increasing	4	0.0592265	0.356698	1.22748	2
US083312	no	no	CASNPDRAAFF	0	2	0	0.253485	0.253485	increasing	4	1	1	4.82164e-17	2
US083312	no	no	CASRESNTEAFF	0	3	0	0.380228	0.380228	increasing	4	0.555133	0.995973	0.255603	2
US083312	no	no	CASRFREPATDEQYF	0	4	0	0.506971	0.506971	increasing	4	0.3101	0.625107	0.508498	2
US083312	no	no	CASRFTPGTHWFF	0	2	0	0.253485	0.253485	increasing	4	1	1	4.82164e-17	2
US083312	no	no	CASRLGSNSRYTF	0	1	0	0.126743	0.126743	increasing	4	1	1	0	2
US083312	no	no	CASRLRGGNTIYF	0	4	0	0.506971	0.506971	increasing	4	0.3101	0.625107	0.508498	2
US083312	no	no	CASRLTGSTDTQYF	0	1	0	0.126743	0.126743	increasing	4	1	1	0	2
US083312	no	no	CASRPGQGRTEAFF	0	2	0	0.253485	0.253485	increasing	4	1	1	4.82164e-17	2
US083312	no	no	CASRPSGPGELFF	0	2	0	0.253485	0.253485	increasing	4	1	1	4.82164e-17	2
US083312	no	no	CASRPTSGGTDTQYF	0	2	0	0.253485	0.253485	increasing	4	1	1	4.82164e-17	2
US083312	no	no	CASRQGYGNTIYF	0	1	0	0.126743	0.126743	increasing	4	1	1	0	2
US083312	no	no	CASRRESNQPQHF	0	4	0	0.506971	0.506971	increasing	4	0.3101	0.625107	0.508498	2
US083312	no	no	CASRRRGPGSNEKLFF	0	5	0	0.633714	0.633714	increasing	4	0.1798	0.577253	0.74521	2
US083312	no	no	CASRRRGTGSNEKLFF	0	2	0	0.253485	0.253485	increasing	4	1	1	4.82164e-17	2
US083312	no	no	CASRSMGGRLLYYNEQFF	0	4	0	0.506971	0.506971	increasing	4	0.3101	0.625107	0.508498	2
US083312	no	no	CASRSVGGYTF	0	11	0	1.39417	1.39417	increasing	4	0.0200704	0.229555	1.69744	2
US083312	no	no	CASRTGPLTTEAFF	0	2	0	0.253485	0.253485	increasing	4	1	1	4.82164e-17	2
US083312	no	no	CASRTGTGSGNTIYF	0	1	0	0.126743	0.126743	increasing	4	1	1	0	2
US083312	no	no	CASRVMNTEAFF	0	3	0	0.380228	0.380228	increasing	4	0.555133	0.995973	0.255603	2
US083312	no	no	CASSADRGGNSPLHF	0	1	0	0.126743	0.126743	increasing	4	1	1	0	2
US083312	no	no	CASSALGTVSSYNEQFF	0	2	0	0.253485	0.253485	increasing	4	1	1	4.82164e-17	2
US083312	no	no	CASSAQGNTEAFF	0	4	0	0.506971	0.506971	increasing	4	0.3101	0.625107	0.508498	2
US083312	no	no	CASSAQGYNEQFF	0	2	0	0.253485	0.253485	increasing	4	1	1	4.82164e-17	2
US083312	no	no	CASSAREGRNEQFF	0	1	0	0.126743	0.126743	increasing	4	1	1	0	2
US083312	no	no	CASSATSGYNEQFF	0	2	0	0.253485	0.253485	increasing	4	1	1	4.82164e-17	2
US083312	no	no	CASSDRQGTDTHYF	0	3	0	0.380228	0.380228	increasing	4	0.555133	0.995973	0.255603	2
US083312	no	no	CASSDRQGTDTQYF	0	3	0	0.380228	0.380228	increasing	4	0.555133	0.995973	0.255603	2
US083312	no	no	CASSEGLAIGADEQFF	0	1	0	0.126743	0.126743	increasing	4	1	1	0	2
US083312	no	no	CASSEGLLGANYEQYF	0	4	0	0.506971	0.506971	increasing	4	0.3101	0.625107	0.508498	2
US083312	no	no	CASSELRDQPQHF	0	3	0	0.380228	0.380228	increasing	4	0.555133	0.995973	0.255603	2
US083312	no	no	CASSERLDSPLVANVLTF	0	2	0	0.253485	0.253485	increasing	4	1	1	4.82164e-17	2
US083312	no	no	CASSFATSGTYEQYF	0	4	0	0.506971	0.506971	increasing	4	0.3101	0.625107	0.508498	2
US083312	no	no	CASSFGDDGYTF	0	2	0	0.253485	0.253485	increasing	4	1	1	4.82164e-17	2
US083312	no	no	CASSFQGAGYGYTF	0	2	0	0.253485	0.253485	increasing	4	1	1	4.82164e-17	2
US083312	no	no	CASSFQGTTDTQYF	0	1	0	0.126743	0.126743	increasing	4	1	1	0	2
US083312	no	no	CASSFRDRDYGYTF	0	1	0	0.126743	0.126743	increasing	4	1	1	0	2
US083312	no	no	CASSFRGRNSPLHF	0	2	0	0.253485	0.253485	increasing	4	1	1	4.82164e-17	2
US083312	no	no	CASSFRGSGANVLTF	0	11	0	1.39417	1.39417	increasing	4	0.0200704	0.229555	1.69744	2
US083312	no	no	CASSFSEGRHEQFF	0	1	0	0.126743	0.126743	increasing	4	1	1	0	2
US083312	no	no	CASSGLLDEQFF	0	2	0	0.253485	0.253485	increasing	4	1	1	4.82164e-17	2
US083312	no	no	CASSGQRFGGYTF	0	2	0	0.253485	0.253485	increasing	4	1	1	4.82164e-17	2
US083312	no	no	CASSGTGATGNTIYF	0	2	0	0.253485	0.253485	increasing	4	1	1	4.82164e-17	2
US083312	no	no	CASSHFPGQGLITYNEQFF	0	5	0	0.633714	0.633714	increasing	4	0.1798	0.577253	0.74521	2
US083312	no	no	CASSHMDRVGTDAFF	0	1	0	0.126743	0.126743	increasing	4	1	1	0	2
US083312	no	no	CASSHPGRVGVQYF	0	1	0	0.126743	0.126743	increasing	4	1	1	0	2
US083312	no	no	CASSHVLSYEQYF	0	2	0	0.253485	0.253485	increasing	4	1	1	4.82164e-17	2
US083312	no	no	CASSITGATEAFF	0	2	0	0.253485	0.253485	increasing	4	1	1	4.82164e-17	2
US083312	no	no	CASSLAAGLYEQYF	0	1	0	0.126743	0.126743	increasing	4	1	1	0	2
US083312	no	no	CASSLADSEQFF	0	2	0	0.253485	0.253485	increasing	4	1	1	4.82164e-17	2
US083312	no	no	CASSLAEKNIQYF	0	2	0	0.253485	0.253485	increasing	4	1	1	4.82164e-17	2
US083312	no	no	CASSLAELDTDTQYF	0	2	0	0.253485	0.253485	increasing	4	1	1	4.82164e-17	2
US083312	no	no	CASSLAGQGAGGTEAFF	0	1	0	0.126743	0.126743	increasing	4	1	1	0	2
US083312	no	no	CASSLAGRAGELFF	0	2	0	0.253485	0.253485	increasing	4	1	1	4.82164e-17	2
US083312	no	no	CASSLARDSGDEQFF	0	4	0	0.506971	0.506971	increasing	4	0.3101	0.625107	0.508498	2
US083312	no	no	CASSLASGVGEQYF	0	17	0	2.15463	2.15463	increasing	4	0.00139043	0.0462633	2.85685	2
US083312	no	no	CASSLATGRHQPQHF	0	9	0	1.14068	1.14068	increasing	4	0.0352415	0.314595	1.45295	2
US083312	no	no	CASSLATSGTYEQYF	0	2	0	0.253485	0.253485	increasing	4	1	1	4.82164e-17	2
US083312	no	no	CASSLAVMSNSYEQYF	0	3	0	0.380228	0.380228	increasing	4	0.555133	0.995973	0.255603	2
US083312	no	no	CASSLDRETYEQYF	0	1	0	0.126743	0.126743	increasing	4	1	1	0	2
US083312	no	no	CASSLDRGFTEAFF	0	3	0	0.380228	0.380228	increasing	4	0.555133	0.995973	0.255603	2
US083312	no	no	CASSLDTGRNSPLHF	0	1	0	0.126743	0.126743	increasing	4	1	1	0	2
US083312	no	no	CASSLEGGSTDTQYF	0	3	0	0.380228	0.380228	increasing	4	0.555133	0.995973	0.255603	2
US083312	no	no	CASSLEGMRGYGYTF	0	4	0	0.506971	0.506971	increasing	4	0.3101	0.625107	0.508498	2
US083312	no	no	CASSLERAPYEQYF	0	1	0	0.126743	0.126743	increasing	4	1	1	0	2
US083312	no	no	CASSLETGGYGYTF	0	1	0	0.126743	0.126743	increasing	4	1	1	0	2
US083312	no	no	CASSLGAGAPEQYF	0	2	0	0.253485	0.253485	increasing	4	1	1	4.82164e-17	2
US083312	no	no	CASSLGDRGFYYEQYF	0	1	0	0.126743	0.126743	increasing	4	1	1	0	2
US083312	no	no	CASSLGLAFNEQFF	0	4	0	0.506971	0.506971	increasing	4	0.3101	0.625107	0.508498	2
US083312	no	no	CASSLGPNYGYTF	0	6	0	0.760456	0.760456	increasing	4	0.18569	0.585885	0.731211	2
US083312	no	no	CASSLGPPNQPQHF	0	2	0	0.253485	0.253485	increasing	4	1	1	4.82164e-17	2
US083312	no	no	CASSLGRSTDTQYF	0	1	0	0.126743	0.126743	increasing	4	1	1	0	2
US083312	no	no	CASSLGSGQDYGYTF	0	5	0	0.633714	0.633714	increasing	4	0.1798	0.577253	0.74521	2
US083312	no	no	CASSLGTTPYNEQFF	0	4	0	0.506971	0.506971	increasing	4	0.3101	0.625107	0.508498	2
US083312	no	no	CASSLGWQRTYEQYF	0	53	0	6.71736	6.71736	increasing	4	9.24353e-10	1.69157e-07	9.03416	2
US083312	no	no	CASSLLASTFYEQYF	0	2	0	0.253485	0.253485	increasing	4	1	1	4.82164e-17	2
US083312	no	no	CASSLLPDQPQHF	0	4	0	0.506971	0.506971	increasing	4	0.3101	0.625107	0.508498	2
US083312	no	no	CASSLNSNYEQYF	0	1	0	0.126743	0.126743	increasing	4	1	1	0	2
US083312	no	no	CASSLNWGYSGANVLTF	0	1	0	0.126743	0.126743	increasing	4	1	1	0	2
US083312	no	no	CASSLPGTNTDTQYF	0	2	0	0.253485	0.253485	increasing	4	1	1	4.82164e-17	2
US083312	no	no	CASSLPRADTQYF	0	2	0	0.253485	0.253485	increasing	4	1	1	4.82164e-17	2
US083312	no	no	CASSLRDRASYGYTF	0	1	0	0.126743	0.126743	increasing	4	1	1	0	2
US083312	no	no	CASSLRGAGTEAFF	0	4	0	0.506971	0.506971	increasing	4	0.3101	0.625107	0.508498	2
US083312	no	no	CASSLRSGGKTYNEQFF	0	4	0	0.506971	0.506971	increasing	4	0.3101	0.625107	0.508498	2
US083312	no	no	CASSLSGGALDTQYF	0	1	0	0.126743	0.126743	increasing	4	1	1	0	2
US083312	no	no	CASSLSQGLHGYTF	0	2	0	0.253485	0.253485	increasing	4	1	1	4.82164e-17	2
US083312	no	no	CASSLSQGTSEQYF	0	2	0	0.253485	0.253485	increasing	4	1	1	4.82164e-17	2
US083312	no	no	CASSLTVDEQYF	0	4	0	0.506971	0.506971	increasing	4	0.3101	0.625107	0.508498	2
US083312	no	no	CASSLVAGNTIYF	0	2	0	0.253485	0.253485	increasing	4	1	1	4.82164e-17	2
US083312	no	no	CASSLVGLGAEGYTF	0	1	0	0.126743	0.126743	increasing	4	1	1	0	2
US083312	no	no	CASSLVPGLQPQHF	0	1	0	0.126743	0.126743	increasing	4	1	1	0	2
US083312	no	no	CASSLVSGRLEAFF	0	2	0	0.253485	0.253485	increasing	4	1	1	4.82164e-17	2
US083312	no	no	CASSMGQGAGRETQYF	0	2	0	0.253485	0.253485	increasing	4	1	1	4.82164e-17	2
US083312	no	no	CASSPFGGNEETQYF	0	2	0	0.253485	0.253485	increasing	4	1	1	4.82164e-17	2
US083312	no	no	CASSPGDEQFF	0	2	0	0.253485	0.253485	increasing	4	1	1	4.82164e-17	2
US083312	no	no	CASSPGGSGSVYEQYF	0	1	0	0.126743	0.126743	increasing	4	1	1	0	2
US083312	no	no	CASSPGRAWGDQPQHF	0	2	0	0.253485	0.253485	increasing	4	1	1	4.82164e-17	2
US083312	no	no	CASSPHGASGSLRGSYNEQFF	0	2	0	0.253485	0.253485	increasing	4	1	1	4.82164e-17	2
US083312	no	no	CASSPPGQGVNEQFF	0	1	0	0.126743	0.126743	increasing	4	1	1	0	2
US083312	no	no	CASSPQGQTYEQYF	0	4	0	0.506971	0.506971	increasing	4	0.3101	0.625107	0.508498	2
US083312	no	no	CASSPRGGLIADEQFF	0	8	0	1.01394	1.01394	increasing	4	0.0592265	0.356698	1.22748	2
US083312	no	no	CASSPRGREQYF	0	1	0	0.126743	0.126743	increasing	4	1	1	0	2
US083312	no	no	CASSPSTSGRANDQFF	0	1	0	0.126743	0.126743	increasing	4	1	1	0	2
US083312	no	no	CASSPTRDGLYEQYF	0	2	0	0.253485	0.253485	increasing	4	1	1	4.82164e-17	2
US083312	no	no	CASSPTSGGETQYF	0	2	0	0.253485	0.253485	increasing	4	1	1	4.82164e-17	2
US083312	no	no	CASSQAGGNIQYF	0	1	0	0.126743	0.126743	increasing	4	1	1	0	2
US083312	no	no	CASSQDQGGVDTEAFF	0	1	0	0.126743	0.126743	increasing	4	1	1	0	2
US083312	no	no	CASSQDRVVEKLFF	0	1	0	0.126743	0.126743	increasing	4	1	1	0	2
US083312	no	no	CASSQDSRYGYTF	0	2	0	0.253485	0.253485	increasing	4	1	1	4.82164e-17	2
US083312	no	no	CASSQEGDGSQYF	0	2	0	0.253485	0.253485	increasing	4	1	1	4.82164e-17	2
US083312	no	no	CASSQFIGTGARSPLHF	0	1	0	0.126743	0.126743	increasing	4	1	1	0	2
US083312	no	no	CASSQGADVLYGYTF	0	2	0	0.253485	0.253485	increasing	4	1	1	4.82164e-17	2
US083312	no	no	CASSQGASQYF	0	1	0	0.126743	0.126743	increasing	4	1	1	0	2
US083312	no	no	CASSQGITFAGDEQYF	0	2	0	0.253485	0.253485	increasing	4	1	1	4.82164e-17	2
US083312	no	no	CASSQGLAGAGADTQYF	0	2	0	0.253485	0.253485	increasing	4	1	1	4.82164e-17	2
US083312	no	no	CASSQGQVTNVLTF	0	15	0	1.90114	1.90114	increasing	4	0.00394571	0.103152	2.40388	2
US083312	no	no	CASSQGTSGRYEQYF	0	4	0	0.506971	0.506971	increasing	4	0.3101	0.625107	0.508498	2
US083312	no	no	CASSQKQGIIGTEAFF	0	1	0	0.126743	0.126743	increasing	4	1	1	0	2
US083312	no	no	CASSQRRPTGGYWDEQYF	0	1	0	0.126743	0.126743	increasing	4	1	1	0	2
US083312	no	no	CASSQVGTGKIKNIQYF	0	1	0	0.126743	0.126743	increasing	4	1	1	0	2
US083312	no	no	CASSRGGFATGELFF	0	2	0	0.253485	0.253485	increasing	4	1	1	4.82164e-17	2
US083312	no	no	CASSRGRSYEQYF	0	1	0	0.126743	0.126743	increasing	4	1	1	0	2
US083312	no	no	CASSRNWDSQETQYF	0	4	0	0.506971	0.506971	increasing	4	0.3101	0.625107	0.508498	2
US083312	no	no	CASSRTGTSGSEQYF	0	2	0	0.253485	0.253485	increasing	4	1	1	4.82164e-17	2
US083312	no	no	CASSRTRVYNEQFF	0	1	0	0.126743	0.126743	increasing	4	1	1	0	2
US083312	no	no	CASSSAGGTQYF	0	2	0	0.253485	0.253485	increasing	4	1	1	4.82164e-17	2
US083312	no	no	CASSSFNEQFF	0	1	0	0.126743	0.126743	increasing	4	1	1	0	2
US083312	no	no	CASSSIRSMNTEAFF	0	1	0	0.126743	0.126743	increasing	4	1	1	0	2
US083312	no	no	CASSSRLAGVWWDEQFF	0	1	0	0.126743	0.126743	increasing	4	1	1	0	2
US083312	no	no	CASSSYGTGGDGYTF	0	4	0	0.506971	0.506971	increasing	4	0.3101	0.625107	0.508498	2
US083312	no	no	CASSTPQTRSRSQYF	0	2	0	0.253485	0.253485	increasing	4	1	1	4.82164e-17	2
US083312	no	no	CASSTPRGGLSYNEQFF	0	2	0	0.253485	0.253485	increasing	4	1	1	4.82164e-17	2
US083312	no	no	CASSTSGTGGRAGELFF	0	1	0	0.126743	0.126743	increasing	4	1	1	0	2
US083312	no	no	CASSVAATDYGYTF	0	1	0	0.126743	0.126743	increasing	4	1	1	0	2
US083312	no	no	CASSVAGNSYEQYF	0	2	0	0.253485	0.253485	increasing	4	1	1	4.82164e-17	2
US083312	no	no	CASSVAPGREGNTIYF	0	2	0	0.253485	0.253485	increasing	4	1	1	4.82164e-17	2
US083312	no	no	CASSVDGAGGLFF	0	1	0	0.126743	0.126743	increasing	4	1	1	0	2
US083312	no	no	CASSVEARTYEQYF	0	2	0	0.253485	0.253485	increasing	4	1	1	4.82164e-17	2
US083312	no	no	CASSVEGRGNTIYF	0	1	0	0.126743	0.126743	increasing	4	1	1	0	2
US083312	no	no	CASSVGEGTSRGQYF	0	24	0	3.04183	3.04183	increasing	4	8.95169e-05	0.0081908	4.04809	2
US083312	no	no	CASSVKPGGGNTIYF	0	2	0	0.253485	0.253485	increasing	4	1	1	4.82164e-17	2
US083312	no	no	CASSVRQTGNTEAFF	0	14	0	1.7744	1.7744	increasing	4	0.00702914	0.152075	2.1531	2
US083312	no	no	CASSVRVPSTEAFF	0	2	0	0.253485	0.253485	increasing	4	1	1	4.82164e-17	2
US083312	no	no	CASSVSRLNTEAFF	0	2	0	0.253485	0.253485	increasing	4	1	1	4.82164e-17	2
US083312	no	no	CASSVWAASGTADTQYF	0	2	0	0.253485	0.253485	increasing	4	1	1	4.82164e-17	2
US083312	no	no	CASSWDRAQPQHF	0	1	0	0.126743	0.126743	increasing	4	1	1	0	2
US083312	no	no	CASSWDRVFFGGYTF	0	3	0	0.380228	0.380228	increasing	4	0.555133	0.995973	0.255603	2
US083312	no	no	CASSYEGNEQFF	0	4	0	0.506971	0.506971	increasing	4	0.3101	0.625107	0.508498	2
US083312	no	no	CASSYGQGAGELFF	0	4	0	0.506971	0.506971	increasing	4	0.3101	0.625107	0.508498	2
US083312	no	no	CASSYGTGTEQYF	0	2	0	0.253485	0.253485	increasing	4	1	1	4.82164e-17	2
US083312	no	no	CASSYPDGNTIYF	0	2	0	0.253485	0.253485	increasing	4	1	1	4.82164e-17	2
US083312	no	no	CASSYPRQGGWRDSYNEQFF	0	8	0	1.01394	1.01394	increasing	4	0.0592265	0.356698	1.22748	2
US083312	no	no	CASSYRDRDYGYTF	0	2	0	0.253485	0.253485	increasing	4	1	1	4.82164e-17	2
US083312	no	no	CASSYRPENYGYTF	0	2	0	0.253485	0.253485	increasing	4	1	1	4.82164e-17	2
US083312	no	no	CASSYSGQGWTEAFF	0	2	0	0.253485	0.253485	increasing	4	1	1	4.82164e-17	2
US083312	no	no	CASSYSRNPYEQYF	0	2	0	0.253485	0.253485	increasing	4	1	1	4.82164e-17	2
US083312	no	no	CASSYSSNQPQHF	0	9	0	1.14068	1.14068	increasing	4	0.0352415	0.314595	1.45295	2
US083312	no	no	CASSYWENQPQHF	0	1	0	0.126743	0.126743	increasing	4	1	1	0	2
US083312	no	no	CASSYWNYNEQFF	0	1	0	0.126743	0.126743	increasing	4	1	1	0	2
US083312	no	no	CASTAGQGMTGELFF	0	2	0	0.253485	0.253485	increasing	4	1	1	4.82164e-17	2
US083312	no	no	CASTAQGMDYEQYF	0	5	0	0.633714	0.633714	increasing	4	0.1798	0.577253	0.74521	2
US083312	no	no	CASTGAGSPLGKIF	0	2	0	0.253485	0.253485	increasing	4	1	1	4.82164e-17	2
US083312	no	no	CASTGSGDIDEQFF	0	1	0	0.126743	0.126743	increasing	4	1	1	0	2
US083312	no	no	CASTLGGYEQYF	0	2	0	0.253485	0.253485	increasing	4	1	1	4.82164e-17	2
US083312	no	no	CASVSEAEAFF	0	4	0	0.506971	0.506971	increasing	4	0.3101	0.625107	0.508498	2
US083312	no	no	CASWDLYNEQFF	0	57	0	7.22433	7.22433	increasing	4	1.70973e-10	6.25763e-08	9.76707	2
US083312	no	no	CATGTRGGNIQYF	0	2	0	0.253485	0.253485	increasing	4	1	1	4.82164e-17	2
US083312	no	no	CATQGAWNEQFF	0	3	0	0.380228	0.380228	increasing	4	0.555133	0.995973	0.255603	2
US083312	no	no	CATRDRGPGELFF	0	2	0	0.253485	0.253485	increasing	4	1	1	4.82164e-17	2
US083312	no	no	CATSDFGNQPQHF	0	1	0	0.126743	0.126743	increasing	4	1	1	0	2
US083312	no	no	CATSDLGRTSGKINEQFF	0	1	0	0.126743	0.126743	increasing	4	1	1	0	2
US083312	no	no	CATSDLNSNQPQHF	0	3	0	0.380228	0.380228	increasing	4	0.555133	0.995973	0.255603	2
US083312	no	no	CATSDPGTVDGYTF	0	2	0	0.253485	0.253485	increasing	4	1	1	4.82164e-17	2
US083312	no	no	CATSEPGHDEQYF	0	8	0	1.01394	1.01394	increasing	4	0.0592265	0.356698	1.22748	2
US083312	no	no	CATSESRVDEQFF	0	2	0	0.253485	0.253485	increasing	4	1	1	4.82164e-17	2
US083312	no	no	CATSFGNTGELFF	0	4	0	0.506971	0.506971	increasing	4	0.3101	0.625107	0.508498	2
US083312	no	no	CATSRAFGGGEFF	0	1	0	0.126743	0.126743	increasing	4	1	1	0	2
US083312	no	no	CATSRGGGRTDTQYF	0	2	0	0.253485	0.253485	increasing	4	1	1	4.82164e-17	2
US083312	no	no	CAWGVGNTEAFF	0	1	0	0.126743	0.126743	increasing	4	1	1	0	2
US083312	no	no	CAWRRVDNSPLHF	0	8	0	1.01394	1.01394	increasing	4	0.0592265	0.356698	1.22748	2
US083312	no	no	CSAPLGSGETQYF	0	3	0	0.380228	0.380228	increasing	4	0.555133	0.995973	0.255603	2
US083312	no	no	CSARDRTGNGYTF	0	2	0	0.253485	0.253485	increasing	4	1	1	4.82164e-17	2
US083312	no	no	CSARDSGTSGIEQYF	0	1	0	0.126743	0.126743	increasing	4	1	1	0	2
US083312	no	no	CSAREALQQNIQYF	0	2	0	0.253485	0.253485	increasing	4	1	1	4.82164e-17	2
US083312	no	no	CSAREQGGGNTEAFF	0	3	0	0.380228	0.380228	increasing	4	0.555133	0.995973	0.255603	2
US083312	no	no	CSARSGVGNTIYF	0	1	0	0.126743	0.126743	increasing	4	1	1	0	2
US083312	no	no	CSARVEEQFF	0	4	0	0.506971	0.506971	increasing	4	0.3101	0.625107	0.508498	2
US083312	no	no	CSASDVGGGHGELFF	0	2	0	0.253485	0.253485	increasing	4	1	1	4.82164e-17	2
US083312	no	no	CSATAGGTPEQFF	0	2	0	0.253485	0.253485	increasing	4	1	1	4.82164e-17	2
US083312	no	no	CSAWTGGGNTIYF	0	1	0	0.126743	0.126743	increasing	4	1	1	0	2
US083312	no	no	CSGLADPSTDTQYF	0	2	0	0.253485	0.253485	increasing	4	1	1	4.82164e-17	2
US083312	no	no	CSGQRAQTLPSGP_SPTHW	0	12	0	1.52091	1.52091	increasing	4	0.0116342	0.152075	1.93426	2
US083312	no	no	CSGVVSSYNEQFF	0	4	0	0.506971	0.506971	increasing	4	0.3101	0.625107	0.508498	2
US083312	no	no	CSVDGANPLRNNEQFF	0	6	0	0.760456	0.760456	increasing	4	0.18569	0.585885	0.731211	2
US083312	no	no	CSVEGQGSIQYF	0	4	0	0.506971	0.506971	increasing	4	0.3101	0.625107	0.508498	2
US083312	no	no	CSVGARGETQYF	0	2	0	0.253485	0.253485	increasing	4	1	1	4.82164e-17	2
US083312	no	no	CSVGGNPGFPYEQYF	0	1	0	0.126743	0.126743	increasing	4	1	1	0	2
US083312	no	no	CSVIPGQLNYGYTF	0	2	0	0.253485	0.253485	increasing	4	1	1	4.82164e-17	2
US083312	no	no	CSVRPQTANYGYTF	0	2	0	0.253485	0.253485	increasing	4	1	1	4.82164e-17	2
US083312	no	no	GSVEGKGGGQGYGYTF	0	1	0	0.126743	0.126743	increasing	4	1	1	0	2
US083802	no	no	CASNGGDGTEAFF	4	0	9.09091	0	-9.09091	decreasing	0.25	0.00123795	0.0168361	2.9073	-2
US083802	no	no	CASSEGDGTEAFF	4	0	9.09091	0	-9.09091	decreasing	0.25	0.00123795	0.0168361	2.9073	-2
US083802	no	no	CASSFPSTTNEKQLN	1	0	2.27273	0	-2.27273	decreasing	0.25	0.192982	0.690674	0.714482	-2
US083802	no	no	CASSFSAGVMNTEAFF	4	0	9.09091	0	-9.09091	decreasing	0.25	0.00123795	0.0168361	2.9073	-2
US083802	no	no	CASSLGGGANEQFF	3	0	6.81818	0	-6.81818	decreasing	0.25	0.00679362	0.0769944	2.1679	-2
US083802	no	no	CASSLGVNQPQQF	1	0	2.27273	0	-2.27273	decreasing	0.25	0.192982	0.690674	0.714482	-2
US083802	no	no	CASSLTGGNSPLHF	2	0	4.54545	0	-4.54545	decreasing	0.25	0.0365561	0.191217	1.43704	-2
US083802	no	no	CASSLVLAGGQSYEQYF	5	0	11.3636	0	-11.3636	decreasing	0.25	0.000221062	0.00751612	3.65549	-2
US083802	no	no	CASSNTSKAFF	2	0	4.54545	0	-4.54545	decreasing	0.25	0.0365561	0.191217	1.43704	-2
US083802	no	no	CASSPFGGYTIYF	2	0	4.54545	0	-4.54545	decreasing	0.25	0.0365561	0.191217	1.43704	-2
US083802	no	no	CASSPGTGVMAAFF	1	0	2.27273	0	-2.27273	decreasing	0.25	0.192982	0.690674	0.714482	-2
US083802	no	no	CASSPSWGDTQYF	1	0	2.27273	0	-2.27273	decreasing	0.25	0.192982	0.690674	0.714482	-2
US083802	no	no	CASSVVHSSYNEQFF	2	0	4.54545	0	-4.54545	decreasing	0.25	0.0365561	0.191217	1.43704	-2
US083802	no	no	CATRGRGYYEQYF	2	0	4.54545	0	-4.54545	decreasing	0.25	0.0365561	0.191217	1.43704	-2
US083802	no	no	CATWGRLPYGYTF	2	0	4.54545	0	-4.54545	decreasing	0.25	0.0365561	0.191217	1.43704	-2
US083802	no	no	CSARGPISPQEGYNEQFF	7	0	15.9091	0	-15.9091	decreasing	0.25	6.61767e-06	0.000450001	5.1793	-2
US083802	no	no	CYFIKKIF	1	0	2.27273	0	-2.27273	decreasing	0.25	0.192982	0.690674	0.714482	-2
US083802	no	no	CASRAGPDYEQYF	0	2	0	1.08696	1.08696	increasing	4	1	1	4.82164e-17	2
US083802	no	no	CASRGEGYTF	0	3	0	1.63043	1.63043	increasing	4	1	1	0	2
US083802	no	no	CASRHYTGELFF	0	4	0	2.17391	2.17391	increasing	4	1	1	-9.64327e-17	2
US083802	no	no	CASRKPGTAYNEQFF	0	2	0	1.08696	1.08696	increasing	4	1	1	4.82164e-17	2
US083802	no	no	CASRSGNTEAFF	0	4	0	2.17391	2.17391	increasing	4	1	1	-9.64327e-17	2
US083802	no	no	CASSADRPMNTEAFF	0	2	0	1.08696	1.08696	increasing	4	1	1	4.82164e-17	2
US083802	no	no	CASSARNTGELFF	0	1	0	0.543478	0.543478	increasing	4	1	1	0	2
US083802	no	no	CASSDMGTGSNADEQFF	0	2	0	1.08696	1.08696	increasing	4	1	1	4.82164e-17	2
US083802	no	no	CASSFGKGIWGYTF	0	2	0	1.08696	1.08696	increasing	4	1	1	4.82164e-17	2
US083802	no	no	CASSFPSTTNEKLFF	0	7	0	3.80435	3.80435	increasing	4	0.351014	1	0.454676	2
US083802	no	no	CASSFTRGLHEQFF	0	6	0	3.26087	3.26087	increasing	4	0.599049	1	0.222537	2
US083802	no	no	CASSGQGTLGGELFF	0	2	0	1.08696	1.08696	increasing	4	1	1	4.82164e-17	2
US083802	no	no	CASSHFNTEAFF	0	10	0	5.43478	5.43478	increasing	4	0.215692	0.698432	0.666165	2
US083802	no	no	CASSIARGVSDEQFF	0	1	0	0.543478	0.543478	increasing	4	1	1	0	2
US083802	no	no	CASSLAEGARTEAFF	0	2	0	1.08696	1.08696	increasing	4	1	1	4.82164e-17	2
US083802	no	no	CASSLGGIGGYNEQFF	0	2	0	1.08696	1.08696	increasing	4	1	1	4.82164e-17	2
US083802	no	no	CASSLGHGVFTEAFF	0	2	0	1.08696	1.08696	increasing	4	1	1	4.82164e-17	2
US083802	no	no	CASSLGNSPLHF	0	2	0	1.08696	1.08696	increasing	4	1	1	4.82164e-17	2
US083802	no	no	CASSLGTATDTQYF	0	2	0	1.08696	1.08696	increasing	4	1	1	4.82164e-17	2
US083802	no	no	CASSLRAVRAGEDEQFF	0	1	0	0.543478	0.543478	increasing	4	1	1	0	2
US083802	no	no	CASSLTGGGSPLHF	0	1	0	0.543478	0.543478	increasing	4	1	1	0	2
US083802	no	no	CASSLTRAGEKLFF	0	2	0	1.08696	1.08696	increasing	4	1	1	4.82164e-17	2
US083802	no	no	CASSLVGGGSETQYF	0	2	0	1.08696	1.08696	increasing	4	1	1	4.82164e-17	2
US083802	no	no	CASSMGQAIPGNTIYF	0	3	0	1.63043	1.63043	increasing	4	1	1	0	2
US083802	no	no	CASSPEGDSVQPQHF	0	4	0	2.17391	2.17391	increasing	4	1	1	-9.64327e-17	2
US083802	no	no	CASSPLLAGGADTQYF	0	8	0	4.34783	4.34783	increasing	4	0.359274	1	0.444575	2
US083802	no	no	CASSPQGRETQYF	0	2	0	1.08696	1.08696	increasing	4	1	1	4.82164e-17	2
US083802	no	no	CASSQDQGWGQISYEQYF	0	1	0	0.543478	0.543478	increasing	4	1	1	0	2
US083802	no	no	CASSQDYGRGSQPQHF	0	20	0	10.8696	10.8696	increasing	4	0.0165011	0.160296	1.78249	2
US083802	no	no	CASSQETMRQNQETQYF	0	2	0	1.08696	1.08696	increasing	4	1	1	4.82164e-17	2
US083802	no	no	CASSQGRGWSGYTF	0	7	0	3.80435	3.80435	increasing	4	0.351014	1	0.454676	2
US083802	no	no	CASSQTRVSGNTIYF	0	1	0	0.543478	0.543478	increasing	4	1	1	0	2
US083802	no	no	CASSRLPSYNEQFF	0	4	0	2.17391	2.17391	increasing	4	1	1	-9.64327e-17	2
US083802	no	no	CASSRQGDQETQYF	0	2	0	1.08696	1.08696	increasing	4	1	1	4.82164e-17	2
US083802	no	no	CASSRTGVGSLHF	0	6	0	3.26087	3.26087	increasing	4	0.599049	1	0.222537	2
US083802	no	no	CASSSDVSSYNEQFF	0	6	0	3.26087	3.26087	increasing	4	0.599049	1	0.222537	2
US083802	no	no	CASSSRTTTDTQYF	0	4	0	2.17391	2.17391	increasing	4	1	1	-9.64327e-17	2
US083802	no	no	CASSTPNYGYTF	0	2	0	1.08696	1.08696	increasing	4	1	1	4.82164e-17	2
US083802	no	no	CASSVSGGALETQYF	0	13	0	7.06522	7.06522	increasing	4	0.0784004	0.380802	1.10568	2
US083802	no	no	CASSVVGGAPNKGNEQFF	0	1	0	0.543478	0.543478	increasing	4	1	1	0	2
US083802	no	no	CASSYSIPTGSYNSPLHF	0	2	0	1.08696	1.08696	increasing	4	1	1	4.82164e-17	2
US083802	no	no	CATQTALYNEQFF	0	1	0	0.543478	0.543478	increasing	4	1	1	0	2
US083802	no	no	CATSRDGLDEQFF	0	9	0	4.8913	4.8913	increasing	4	0.212277	0.698432	0.673096	2
US083802	no	no	CSALSPLGRTGELFF	0	4	0	2.17391	2.17391	increasing	4	1	1	-9.64327e-17	2
US083802	no	no	CSANRGRVNTEAFF	0	2	0	1.08696	1.08696	increasing	4	1	1	4.82164e-17	2
US083802	no	no	CSARDIGQDPYYGYTF	0	2	0	1.08696	1.08696	increasing	4	1	1	4.82164e-17	2
US083802	no	no	CSASGGPQPLHF	0	3	0	1.63043	1.63043	increasing	4	1	1	0	2
US083802	no	no	CSASPFRADTQYF	0	1	0	0.543478	0.543478	increasing	4	1	1	0	2
US083802	no	no	CSVAGGAEQFF	0	4	0	2.17391	2.17391	increasing	4	1	1	-9.64327e-17	2
US083802	no	no	CSVEAMGDSIQYF	0	3	0	1.63043	1.63043	increasing	4	1	1	0	2
US083802	no	no	CSVVWGTGELFF	0	3	0	1.63043	1.63043	increasing	4	1	1	0	2
US083803	yes	yes	CAENQGAEETQYF	4	0	0.343053	0	-0.343053	decreasing	0.25	0.00058289	0.0109105	3.23441	-2
US083803	yes	yes	CAIRQGEVNTEAFF	1	1	0.0857633	0.0157978	-0.0699655	decreasing	0.184202	0.286921	1	0.542238	-2.44064
US083803	yes	yes	CAISESGTVYEQYF	2	0	0.171527	0	-0.171527	decreasing	0.25	0.0241782	0.153479	1.61658	-2
US083803	yes	yes	CAISEWVFANTGELFF	6	0	0.51458	0	-0.51458	decreasing	0.25	1.40116e-05	0.000511423	4.85351	-2
US083803	yes	yes	CAISQDRANTEAFF	2	5	0.171527	0.0789889	-0.0925376	decreasing	0.460506	0.298946	1	0.524407	-1.11871
US083803	yes	yes	CAISTGDSYNEQFF	2	11	0.171527	0.173776	0.00224908	increasing	1.01311	1	1	0	0.0187939
US083803	yes	yes	CANVKSSGERHEQYF	2	0	0.171527	0	-0.171527	decreasing	0.25	0.0241782	0.153479	1.61658	-2
US083803	yes	yes	CASATGAQETQYF	11	3	0.943396	0.0473934	-0.896003	decreasing	0.050237	2.85641e-07	1.8132e-05	6.54418	-4.31511
US083803	yes	yes	CASCLTTGGNEQYF	2	0	0.171527	0	-0.171527	decreasing	0.25	0.0241782	0.153479	1.61658	-2
US083803	yes	yes	CASENRAYGANVLTF	1	0	0.0857633	0	-0.0857633	decreasing	0.25	0.15555	0.621213	0.808131	-2
US083803	yes	yes	CASGAGAYNEQFF	2	0	0.171527	0	-0.171527	decreasing	0.25	0.0241782	0.153479	1.61658	-2
US083803	yes	yes	CASGGRRQGLDEQFF	4	0	0.343053	0	-0.343053	decreasing	0.25	0.00058289	0.0109105	3.23441	-2
US083803	yes	yes	CASGLGLAGTDTQYF	4	45	0.343053	0.7109	0.367847	increasing	2.07227	0.231729	0.870476	0.63502	1.05122
US083803	yes	yes	CASGTVNTGELFF	9	0	0.77187	0	-0.77187	decreasing	0.25	5.19357e-08	3.61077e-06	7.28453	-2
US083803	yes	yes	CASIGQGGEQYF	2	1	0.171527	0.0157978	-0.155729	decreasing	0.0921011	0.0650236	0.385912	1.18693	-3.44064
US083803	yes	yes	CASKGVLYNEQFF	3	0	0.25729	0	-0.25729	decreasing	0.25	0.00375545	0.0542868	2.42534	-2
US083803	yes	yes	CASMGGSSYNEQFF	1	0	0.0857633	0	-0.0857633	decreasing	0.25	0.15555	0.621213	0.808131	-2
US083803	yes	yes	CASNDLSSYNEQFF	4	0	0.343053	0	-0.343053	decreasing	0.25	0.00058289	0.0109105	3.23441	-2
US083803	yes	yes	CASNPGQVAAEAFF	7	0	0.600343	0	-0.600343	decreasing	0.25	2.17002e-06	9.60069e-05	5.66354	-2
US083803	yes	yes	CASQGVSYEQYF	9	0	0.77187	0	-0.77187	decreasing	0.25	5.19357e-08	3.61077e-06	7.28453	-2
US083803	yes	yes	CASRDRDGGSPLHF	2	0	0.171527	0	-0.171527	decreasing	0.25	0.0241782	0.153479	1.61658	-2
US083803	yes	yes	CASRDTTYNEQFF	1	0	0.0857633	0	-0.0857633	decreasing	0.25	0.15555	0.621213	0.808131	-2
US083803	yes	yes	CASRETGEGTYGYTF	2	0	0.171527	0	-0.171527	decreasing	0.25	0.0241782	0.153479	1.61658	-2
US083803	yes	yes	CASRKGPEQYF	2	3	0.171527	0.0473934	-0.124133	decreasing	0.276303	0.175054	0.688893	0.756827	-1.85568
US083803	yes	yes	CASRLRDYKSSYNEQFF	2	0	0.171527	0	-0.171527	decreasing	0.25	0.0241782	0.153479	1.61658	-2
US083803	yes	yes	CASRLSGGNTGELFF	2	0	0.171527	0	-0.171527	decreasing	0.25	0.0241782	0.153479	1.61658	-2
US083803	yes	yes	CASRLTGLATEAFF	2	0	0.171527	0	-0.171527	decreasing	0.25	0.0241782	0.153479	1.61658	-2
US083803	yes	yes	CASRPERGHTDTQYF	2	2	0.171527	0.0315956	-0.139931	decreasing	0.184202	0.116774	0.621213	0.932654	-2.44064
US083803	yes	yes	CASRPGTGRRDTQYF	2	0	0.171527	0	-0.171527	decreasing	0.25	0.0241782	0.153479	1.61658	-2
US083803	yes	yes	CASRPGTTYSNQPQHF	2	0	0.171527	0	-0.171527	decreasing	0.25	0.0241782	0.153479	1.61658	-2
US083803	yes	yes	CASRPPGQGPYNEQFF	1	0	0.0857633	0	-0.0857633	decreasing	0.25	0.15555	0.621213	0.808131	-2
US083803	yes	yes	CASRPSNDLYEQYF	1	0	0.0857633	0	-0.0857633	decreasing	0.25	0.15555	0.621213	0.808131	-2
US083803	yes	yes	CASRQGIYGYTF	8	35	0.686106	0.552923	-0.133184	decreasing	0.805885	0.529715	1	0.275958	-0.311355
US083803	yes	yes	CASRRGQERLSEAFF	2	0	0.171527	0	-0.171527	decreasing	0.25	0.0241782	0.153479	1.61658	-2
US083803	yes	yes	CASRVGQGGSYEQYF	3	4	0.25729	0.0631912	-0.194099	decreasing	0.245603	0.0806803	0.476896	1.09323	-2.0256
US083803	yes	yes	CASRVTDTQYF	2	0	0.171527	0	-0.171527	decreasing	0.25	0.0241782	0.153479	1.61658	-2
US083803	yes	yes	CASRYGTSGYQETQYF	2	0	0.171527	0	-0.171527	decreasing	0.25	0.0241782	0.153479	1.61658	-2
US083803	yes	yes	CASSAASGYNEQFF	4	0	0.343053	0	-0.343053	decreasing	0.25	0.00058289	0.0109105	3.23441	-2
US083803	yes	yes	CASSAGTSVYNEQFF	36	1	3.08748	0.0157978	-3.07168	decreasing	0.00511673	1.60593e-28	2.34466e-25	27.7943	-7.61056
US083803	yes	yes	CASSAQRTDTQYF	4	0	0.343053	0	-0.343053	decreasing	0.25	0.00058289	0.0109105	3.23441	-2
US083803	yes	yes	CASSDLRGITDTQYF	1	0	0.0857633	0	-0.0857633	decreasing	0.25	0.15555	0.621213	0.808131	-2
US083803	yes	yes	CASSDSNTGTEAFF	3	6	0.25729	0.0947867	-0.162503	decreasing	0.368404	0.152812	0.621213	0.815841	-1.44064
US083803	yes	yes	CASSEDGTSGYEQYF	1	0	0.0857633	0	-0.0857633	decreasing	0.25	0.15555	0.621213	0.808131	-2
US083803	yes	yes	CASSEDIDREGYTF	2	0	0.171527	0	-0.171527	decreasing	0.25	0.0241782	0.153479	1.61658	-2
US083803	yes	yes	CASSEFVDEQFF	1	0	0.0857633	0	-0.0857633	decreasing	0.25	0.15555	0.621213	0.808131	-2
US083803	yes	yes	CASSEGYEQYF	4	0	0.343053	0	-0.343053	decreasing	0.25	0.00058289	0.0109105	3.23441	-2
US083803	yes	yes	CASSEIGSVYNEQFF	1	15	0.0857633	0.236967	0.151204	increasing	2.76303	0.493262	1	0.306923	1.46625
US083803	yes	yes	CASSELAAYNEQFF	1	0	0.0857633	0	-0.0857633	decreasing	0.25	0.15555	0.621213	0.808131	-2
US083803	yes	yes	CASSEPRRTLAYEQFF	10	0	0.857633	0	-0.857633	decreasing	0.25	8.02586e-09	6.50986e-07	8.09551	-2
US083803	yes	yes	CASSEVSLADNEQFF	2	0	0.171527	0	-0.171527	decreasing	0.25	0.0241782	0.153479	1.61658	-2
US083803	yes	yes	CASSEYSSYNEQFF	2	0	0.171527	0	-0.171527	decreasing	0.25	0.0241782	0.153479	1.61658	-2
US083803	yes	yes	CASSFDANIQYF	2	0	0.171527	0	-0.171527	decreasing	0.25	0.0241782	0.153479	1.61658	-2
US083803	yes	yes	CASSFEGATDTQYF	7	0	0.600343	0	-0.600343	decreasing	0.25	2.17002e-06	9.60069e-05	5.66354	-2
US083803	yes	yes	CASSFGGLGYEQFF	8	189	0.686106	2.98578	2.29968	increasing	4.35178	3.98531e-07	2.15502e-05	6.39954	2.1216
US083803	yes	yes	CASSFGGQETQYF	2	0	0.171527	0	-0.171527	decreasing	0.25	0.0241782	0.153479	1.61658	-2
US083803	yes	yes	CASSFGGSYNEQFF	2	0	0.171527	0	-0.171527	decreasing	0.25	0.0241782	0.153479	1.61658	-2
US083803	yes	yes	CASSFGQPNTEAFF	2	0	0.171527	0	-0.171527	decreasing	0.25	0.0241782	0.153479	1.61658	-2
US083803	yes	yes	CASSFGTVYSNQPQHF	1	6	0.0857633	0.0947867	0.00902344	increasing	1.10521	1	1	-9.64327e-17	0.144325
US083803	yes	yes	CASSFNERHEQYF	2	10	0.171527	0.157978	-0.0135487	decreasing	0.921011	1	1	0	-0.11871
US083803	yes	yes	CASSFPGPGNIQYF	2	0	0.171527	0	-0.171527	decreasing	0.25	0.0241782	0.153479	1.61658	-2
US083803	yes	yes	CASSFRDTQYF	2	6	0.171527	0.0947867	-0.0767399	decreasing	0.552607	0.360393	1	0.443223	-0.855675
US083803	yes	yes	CASSFRGGELFF	7	0	0.600343	0	-0.600343	decreasing	0.25	2.17002e-06	9.60069e-05	5.66354	-2
US083803	yes	yes	CASSFRGLGSPLHF	1	8	0.0857633	0.126382	0.040619	increasing	1.47362	1	1	4.82164e-17	0.559362
US083803	yes	yes	CASSFRVGLYSYEQYF	2	0	0.171527	0	-0.171527	decreasing	0.25	0.0241782	0.153479	1.61658	-2
US083803	yes	yes	CASSFSENTGELFF	2	0	0.171527	0	-0.171527	decreasing	0.25	0.0241782	0.153479	1.61658	-2
US083803	yes	yes	CASSFSGSLGRYQPQHF	2	0	0.171527	0	-0.171527	decreasing	0.25	0.0241782	0.153479	1.61658	-2
US083803	yes	yes	CASSFSTGVEQYF	4	17	0.343053	0.268562	-0.0744908	decreasing	0.782859	0.556418	1	0.254598	-0.353175
US083803	yes	yes	CASSFTDTQYF	2	0	0.171527	0	-0.171527	decreasing	0.25	0.0241782	0.153479	1.61658	-2
US083803	yes	yes	CASSGEGIAGEYSNQPQHF	1	0	0.0857633	0	-0.0857633	decreasing	0.25	0.15555	0.621213	0.808131	-2
US083803	yes	yes	CASSGFNEQFF	1	0	0.0857633	0	-0.0857633	decreasing	0.25	0.15555	0.621213	0.808131	-2
US083803	yes	yes	CASSGRDRPNQPQHF	1	0	0.0857633	0	-0.0857633	decreasing	0.25	0.15555	0.621213	0.808131	-2
US083803	yes	yes	CASSHAPGQGINNEQFF	2	0	0.171527	0	-0.171527	decreasing	0.25	0.0241782	0.153479	1.61658	-2
US083803	yes	yes	CASSHASGRADGGELFF	11	0	0.943396	0	-0.943396	decreasing	0.25	1.23937e-09	1.13092e-07	8.9068	-2
US083803	yes	yes	CASSIAGLDHNEQFF	2	7	0.171527	0.110585	-0.0609421	decreasing	0.644708	0.637866	1	0.195271	-0.633283
US083803	yes	yes	CASSIGLAGGLYTGELFF	2	0	0.171527	0	-0.171527	decreasing	0.25	0.0241782	0.153479	1.61658	-2
US083803	yes	yes	CASSIKRDAYEQYF	12	0	1.02916	0	-1.02916	decreasing	0.25	1.91245e-10	2.14783e-08	9.71841	-2
US083803	yes	yes	CASSILADTQYF	2	2	0.171527	0.0315956	-0.139931	decreasing	0.184202	0.116774	0.621213	0.932654	-2.44064
US083803	yes	yes	CASSILAGAYNEQFF	1	0	0.0857633	0	-0.0857633	decreasing	0.25	0.15555	0.621213	0.808131	-2
US083803	yes	yes	CASSISVSSYEQYF	1	0	0.0857633	0	-0.0857633	decreasing	0.25	0.15555	0.621213	0.808131	-2
US083803	yes	yes	CASSKGQFSYEQYF	2	117	0.171527	1.84834	1.67681	increasing	10.7758	6.51627e-07	3.39777e-05	6.186	3.42973
US083803	yes	yes	CASSKLDRGDTEAFF	1	0	0.0857633	0	-0.0857633	decreasing	0.25	0.15555	0.621213	0.808131	-2
US083803	yes	yes	CASSKLDRGETEAFF	1	0	0.0857633	0	-0.0857633	decreasing	0.25	0.15555	0.621213	0.808131	-2
US083803	yes	yes	CASSKRAAGASNNSPLHF	2	0	0.171527	0	-0.171527	decreasing	0.25	0.0241782	0.153479	1.61658	-2
US083803	yes	yes	CASSLAGGFVNEQFF	2	0	0.171527	0	-0.171527	decreasing	0.25	0.0241782	0.153479	1.61658	-2
US083803	yes	yes	CASSLAPPGHSGRILSYEQYF	2	0	0.171527	0	-0.171527	decreasing	0.25	0.0241782	0.153479	1.61658	-2
US083803	yes	yes	CASSLAQEQFF	2	2	0.171527	0.0315956	-0.139931	decreasing	0.184202	0.116774	0.621213	0.932654	-2.44064
US083803	yes	yes	CASSLARGGGEQFF	1	0	0.0857633	0	-0.0857633	decreasing	0.25	0.15555	0.621213	0.808131	-2
US083803	yes	yes	CASSLATGAGQPQHF	2	0	0.171527	0	-0.171527	decreasing	0.25	0.0241782	0.153479	1.61658	-2
US083803	yes	yes	CASSLDLTGMGETQYF	2	0	0.171527	0	-0.171527	decreasing	0.25	0.0241782	0.153479	1.61658	-2
US083803	yes	yes	CASSLDLTSGMGEQYF	4	0	0.343053	0	-0.343053	decreasing	0.25	0.00058289	0.0109105	3.23441	-2
US083803	yes	yes	CASSLDRPRGRWANVLTF	4	0	0.343053	0	-0.343053	decreasing	0.25	0.00058289	0.0109105	3.23441	-2
US083803	yes	yes	CASSLDRWGGYTF	2	6	0.171527	0.0947867	-0.0767399	decreasing	0.552607	0.360393	1	0.443223	-0.855675
US083803	yes	yes	CASSLDWIGGSEQFF	1	0	0.0857633	0	-0.0857633	decreasing	0.25	0.15555	0.621213	0.808131	-2
US083803	yes	yes	CASSLEAGLDTQYF	5	0	0.428816	0	-0.428816	decreasing	0.25	9.04055e-05	0.00274983	4.04381	-2
US083803	yes	yes	CASSLEEVTEAFF	2	0	0.171527	0	-0.171527	decreasing	0.25	0.0241782	0.153479	1.61658	-2
US083803	yes	yes	CASSLEGLAGGTYNEQFF	6	0	0.51458	0	-0.51458	decreasing	0.25	1.40116e-05	0.000511423	4.85351	-2
US083803	yes	yes	CASSLEGYNSPLHF	2	1	0.171527	0.0157978	-0.155729	decreasing	0.0921011	0.0650236	0.385912	1.18693	-3.44064
US083803	yes	yes	CASSLERTGSNRELFF	4	1	0.343053	0.0157978	-0.327255	decreasing	0.0460506	0.00255283	0.0449052	2.59298	-4.44064
US083803	yes	yes	CASSLEVNTEAFF	2	0	0.171527	0	-0.171527	decreasing	0.25	0.0241782	0.153479	1.61658	-2
US083803	yes	yes	CASSLFQGQETQYF	1	0	0.0857633	0	-0.0857633	decreasing	0.25	0.15555	0.621213	0.808131	-2
US083803	yes	yes	CASSLGFGDEQFF	3	16	0.25729	0.252765	-0.00452527	decreasing	0.982412	1	1	0	-0.0256002
US083803	yes	yes	CASSLGGAEGYTF	2	0	0.171527	0	-0.171527	decreasing	0.25	0.0241782	0.153479	1.61658	-2
US083803	yes	yes	CASSLGGLDGYTF	19	15	1.6295	0.236967	-1.39254	decreasing	0.145423	6.86187e-08	4.55379e-06	7.16356	-2.78167
US083803	yes	yes	CASSLGGQHVEQYF	1	0	0.0857633	0	-0.0857633	decreasing	0.25	0.15555	0.621213	0.808131	-2
US083803	yes	yes	CASSLGLVNEQFF	2	0	0.171527	0	-0.171527	decreasing	0.25	0.0241782	0.153479	1.61658	-2
US083803	yes	yes	CASSLGPGTPREETQYF	2	0	0.171527	0	-0.171527	decreasing	0.25	0.0241782	0.153479	1.61658	-2
US083803	yes	yes	CASSLGQKYEQYF	2	0	0.171527	0	-0.171527	decreasing	0.25	0.0241782	0.153479	1.61658	-2
US083803	yes	yes	CASSLGRRTGAGNTGELFF	3	0	0.25729	0	-0.25729	decreasing	0.25	0.00375545	0.0542868	2.42534	-2
US083803	yes	yes	CASSLGRVPGELFF	3	0	0.25729	0	-0.25729	decreasing	0.25	0.00375545	0.0542868	2.42534	-2
US083803	yes	yes	CASSLGSGISSYNEQFF	2	0	0.171527	0	-0.171527	decreasing	0.25	0.0241782	0.153479	1.61658	-2
US083803	yes	yes	CASSLGTGANTGELFF	2	0	0.171527	0	-0.171527	decreasing	0.25	0.0241782	0.153479	1.61658	-2
US083803	yes	yes	CASSLGWERSNEQFF	2	0	0.171527	0	-0.171527	decreasing	0.25	0.0241782	0.153479	1.61658	-2
US083803	yes	yes	CASSLIFPDTQSF	1	0	0.0857633	0	-0.0857633	decreasing	0.25	0.15555	0.621213	0.808131	-2
US083803	yes	yes	CASSLKGTVNSPLHF	4	0	0.343053	0	-0.343053	decreasing	0.25	0.00058289	0.0109105	3.23441	-2
US083803	yes	yes	CASSLLAGENSPLHF	1	0	0.0857633	0	-0.0857633	decreasing	0.25	0.15555	0.621213	0.808131	-2
US083803	yes	yes	CASSLLQGDNSPLHF	4	0	0.343053	0	-0.343053	decreasing	0.25	0.00058289	0.0109105	3.23441	-2
US083803	yes	yes	CASSLNGETQYF	4	0	0.343053	0	-0.343053	decreasing	0.25	0.00058289	0.0109105	3.23441	-2
US083803	yes	yes	CASSLNRNTEAFF	4	29	0.343053	0.458136	0.115083	increasing	1.33547	0.809578	1	0.0917415	0.417343
US083803	yes	yes	CASSLPDGVTDTQYF	1	0	0.0857633	0	-0.0857633	decreasing	0.25	0.15555	0.621213	0.808131	-2
US083803	yes	yes	CASSLPGQGAFGGYTF	3	60	0.25729	0.947867	0.690577	increasing	3.68404	0.0136119	0.153479	1.86608	1.88129
US083803	yes	yes	CASSLRGDEQYF	1	0	0.0857633	0	-0.0857633	decreasing	0.25	0.15555	0.621213	0.808131	-2
US083803	yes	yes	CASSLRGWVTDTQYF	2	2	0.171527	0.0315956	-0.139931	decreasing	0.184202	0.116774	0.621213	0.932654	-2.44064
US083803	yes	yes	CASSLRPGQGKYEQYF	2	0	0.171527	0	-0.171527	decreasing	0.25	0.0241782	0.153479	1.61658	-2
US083803	yes	yes	CASSLRPTNSYNEQFF	6	0	0.51458	0	-0.51458	decreasing	0.25	1.40116e-05	0.000511423	4.85351	-2
US083803	yes	yes	CASSLRRAYNEQFF	2	0	0.171527	0	-0.171527	decreasing	0.25	0.0241782	0.153479	1.61658	-2
US083803	yes	yes	CASSLRVAHSYNEQFF	3	0	0.25729	0	-0.25729	decreasing	0.25	0.00375545	0.0542868	2.42534	-2
US083803	yes	yes	CASSLRVGRIGYGYTF	2	0	0.171527	0	-0.171527	decreasing	0.25	0.0241782	0.153479	1.61658	-2
US083803	yes	yes	CASSLSGGLETQYF	2	0	0.171527	0	-0.171527	decreasing	0.25	0.0241782	0.153479	1.61658	-2
US083803	yes	yes	CASSLSRGYEQYF	2	15	0.171527	0.236967	0.0654402	increasing	1.38152	1	1	-9.64327e-17	0.466253
US083803	yes	yes	CASSLSTSGRNEQFF	1	0	0.0857633	0	-0.0857633	decreasing	0.25	0.15555	0.621213	0.808131	-2
US083803	yes	yes	CASSLSVRINLETQYF	2	2	0.171527	0.0315956	-0.139931	decreasing	0.184202	0.116774	0.621213	0.932654	-2.44064
US083803	yes	yes	CASSLTGRTGELFF	6	0	0.51458	0	-0.51458	decreasing	0.25	1.40116e-05	0.000511423	4.85351	-2
US083803	yes	yes	CASSLTGTSTNEKLFF	4	0	0.343053	0	-0.343053	decreasing	0.25	0.00058289	0.0109105	3.23441	-2
US083803	yes	yes	CASSLTGYFNEQFF	4	23	0.343053	0.363349	0.020296	increasing	1.05916	1	1	-9.64327e-17	0.0829242
US083803	yes	yes	CASSLVGSSYEQYF	1	2	0.0857633	0.0315956	-0.0541677	decreasing	0.368404	0.39787	1	0.400259	-1.44064
US083803	yes	yes	CASSLVGVNYGYTF	12	0	1.02916	0	-1.02916	decreasing	0.25	1.91245e-10	2.14783e-08	9.71841	-2
US083803	yes	yes	CASSLVGVSSYEQYF	2	0	0.171527	0	-0.171527	decreasing	0.25	0.0241782	0.153479	1.61658	-2
US083803	yes	yes	CASSLVLAANPYEQYF	1	0	0.0857633	0	-0.0857633	decreasing	0.25	0.15555	0.621213	0.808131	-2
US083803	yes	yes	CASSLVRGQPQHF	13	0	1.11492	0	-1.11492	decreasing	0.25	2.94891e-11	4.30541e-09	10.5303	-2
US083803	yes	yes	CASSLVRTGGSEAFF	2	0	0.171527	0	-0.171527	decreasing	0.25	0.0241782	0.153479	1.61658	-2
US083803	yes	yes	CASSLWERGNTIYF	2	0	0.171527	0	-0.171527	decreasing	0.25	0.0241782	0.153479	1.61658	-2
US083803	yes	yes	CASSLWGSYNSPLHF	2	0	0.171527	0	-0.171527	decreasing	0.25	0.0241782	0.153479	1.61658	-2
US083803	yes	yes	CASSLWTKTEELF	1	0	0.0857633	0	-0.0857633	decreasing	0.25	0.15555	0.621213	0.808131	-2
US083803	yes	yes	CASSLWTNTEAFF	1	3	0.0857633	0.0473934	-0.0383699	decreasing	0.552607	0.491568	1	0.308416	-0.855675
US083803	yes	yes	CASSLWVGNEQFF	3	0	0.25729	0	-0.25729	decreasing	0.25	0.00375545	0.0542868	2.42534	-2
US083803	yes	yes	CASSLYFPRGDTGELFF	2	0	0.171527	0	-0.171527	decreasing	0.25	0.0241782	0.153479	1.61658	-2
US083803	yes	yes	CASSLYWANTKDSPLHF	2	0	0.171527	0	-0.171527	decreasing	0.25	0.0241782	0.153479	1.61658	-2
US083803	yes	yes	CASSMPAGGTEAFF	4	0	0.343053	0	-0.343053	decreasing	0.25	0.00058289	0.0109105	3.23441	-2
US083803	yes	yes	CASSNSLEAYEQYF	2	0	0.171527	0	-0.171527	decreasing	0.25	0.0241782	0.153479	1.61658	-2
US083803	yes	yes	CASSPDSGSYNSPLHF	3	0	0.25729	0	-0.25729	decreasing	0.25	0.00375545	0.0542868	2.42534	-2
US083803	yes	yes	CASSPDSIKQETQYF	2	6	0.171527	0.0947867	-0.0767399	decreasing	0.552607	0.360393	1	0.443223	-0.855675
US083803	yes	yes	CASSPEANEQFF	4	50	0.343053	0.789889	0.446836	increasing	2.30253	0.128887	0.621213	0.889792	1.20322
US083803	yes	yes	CASSPEGSSTDTQYF	2	0	0.171527	0	-0.171527	decreasing	0.25	0.0241782	0.153479	1.61658	-2
US083803	yes	yes	CASSPEGTSGKAKNIQYF	2	30	0.171527	0.473934	0.302407	increasing	2.76303	0.217899	0.855195	0.661745	1.46625
US083803	yes	yes	CASSPGGALGAEAFF	1	0	0.0857633	0	-0.0857633	decreasing	0.25	0.15555	0.621213	0.808131	-2
US083803	yes	yes	CASSPGGGNEQFF	2	0	0.171527	0	-0.171527	decreasing	0.25	0.0241782	0.153479	1.61658	-2
US083803	yes	yes	CASSPGGRGNTEAFF	2	0	0.171527	0	-0.171527	decreasing	0.25	0.0241782	0.153479	1.61658	-2
US083803	yes	yes	CASSPGLAGYEQFF	1	0	0.0857633	0	-0.0857633	decreasing	0.25	0.15555	0.621213	0.808131	-2
US083803	yes	yes	CASSPGLGSRATEAFF	2	2	0.171527	0.0315956	-0.139931	decreasing	0.184202	0.116774	0.621213	0.932654	-2.44064
US083803	yes	yes	CASSPGLSGYNEQFF	5	0	0.428816	0	-0.428816	decreasing	0.25	9.04055e-05	0.00274983	4.04381	-2
US083803	yes	yes	CASSPGPVSSGNGLRWQYF	4	0	0.343053	0	-0.343053	decreasing	0.25	0.00058289	0.0109105	3.23441	-2
US083803	yes	yes	CASSPGQGIYEQYF	2	0	0.171527	0	-0.171527	decreasing	0.25	0.0241782	0.153479	1.61658	-2
US083803	yes	yes	CASSPGQGKRGHLYNEQFF	1	0	0.0857633	0	-0.0857633	decreasing	0.25	0.15555	0.621213	0.808131	-2
US083803	yes	yes	CASSPGQGSDEQFF	1	0	0.0857633	0	-0.0857633	decreasing	0.25	0.15555	0.621213	0.808131	-2
US083803	yes	yes	CASSPGTGGLNYGYTF	2	2	0.171527	0.0315956	-0.139931	decreasing	0.184202	0.116774	0.621213	0.932654	-2.44064
US083803	yes	yes	CASSPGYVAAANTGELFF	2	0	0.171527	0	-0.171527	decreasing	0.25	0.0241782	0.153479	1.61658	-2
US083803	yes	yes	CASSPHGVNEQYF	2	11	0.171527	0.173776	0.00224908	increasing	1.01311	1	1	0	0.0187939
US083803	yes	yes	CASSPHPGLAGVNKNIQYF	2	0	0.171527	0	-0.171527	decreasing	0.25	0.0241782	0.153479	1.61658	-2
US083803	yes	yes	CASSPLGASGPSSTDTQYF	1	0	0.0857633	0	-0.0857633	decreasing	0.25	0.15555	0.621213	0.808131	-2
US083803	yes	yes	CASSPLGPGNQPQHF	1	2	0.0857633	0.0315956	-0.0541677	decreasing	0.368404	0.39787	1	0.400259	-1.44064
US083803	yes	yes	CASSPNRDPYEQYF	25	11	2.14408	0.173776	-1.97031	decreasing	0.081049	5.27436e-13	9.62571e-11	12.2778	-3.62506
US083803	yes	yes	CASSPPGQGGNEQFF	6	0	0.51458	0	-0.51458	decreasing	0.25	1.40116e-05	0.000511423	4.85351	-2
US083803	yes	yes	CASSPPGTGQVLGEQFF	1	0	0.0857633	0	-0.0857633	decreasing	0.25	0.15555	0.621213	0.808131	-2
US083803	yes	yes	CASSPQGAGTEAFF	3	0	0.25729	0	-0.25729	decreasing	0.25	0.00375545	0.0542868	2.42534	-2
US083803	yes	yes	CASSPQGTEQFF	1	0	0.0857633	0	-0.0857633	decreasing	0.25	0.15555	0.621213	0.808131	-2
US083803	yes	yes	CASSPQVSYEQYF	3	0	0.25729	0	-0.25729	decreasing	0.25	0.00375545	0.0542868	2.42534	-2
US083803	yes	yes	CASSPRDRGNEQFF	4	0	0.343053	0	-0.343053	decreasing	0.25	0.00058289	0.0109105	3.23441	-2
US083803	yes	yes	CASSPRDRGWYGYTF	3	1	0.25729	0.0157978	-0.241492	decreasing	0.0614007	0.0132731	0.153479	1.87703	-4.0256
US083803	yes	yes	CASSPRGGRDNEQFF	1	0	0.0857633	0	-0.0857633	decreasing	0.25	0.15555	0.621213	0.808131	-2
US083803	yes	yes	CASSPRGPEQFF	2	0	0.171527	0	-0.171527	decreasing	0.25	0.0241782	0.153479	1.61658	-2
US083803	yes	yes	CASSPRGQTYNEQFF	3	1	0.25729	0.0157978	-0.241492	decreasing	0.0614007	0.0132731	0.153479	1.87703	-4.0256
US083803	yes	yes	CASSPRRVSSGANVLTF	1	0	0.0857633	0	-0.0857633	decreasing	0.25	0.15555	0.621213	0.808131	-2
US083803	yes	yes	CASSPRSRVLRETQYF	2	0	0.171527	0	-0.171527	decreasing	0.25	0.0241782	0.153479	1.61658	-2
US083803	yes	yes	CASSPRTAPPQNIQYF	1	0	0.0857633	0	-0.0857633	decreasing	0.25	0.15555	0.621213	0.808131	-2
US083803	yes	yes	CASSPSITRGLETQYF	1	0	0.0857633	0	-0.0857633	decreasing	0.25	0.15555	0.621213	0.808131	-2
US083803	yes	yes	CASSPWTVTYEKLFF	1	0	0.0857633	0	-0.0857633	decreasing	0.25	0.15555	0.621213	0.808131	-2
US083803	yes	yes	CASSQASGTGTTYEQYF	1	0	0.0857633	0	-0.0857633	decreasing	0.25	0.15555	0.621213	0.808131	-2
US083803	yes	yes	CASSQDGGGYEQYF	5	0	0.428816	0	-0.428816	decreasing	0.25	9.04055e-05	0.00274983	4.04381	-2
US083803	yes	yes	CASSQDGGGYGYTF	13	0	1.11492	0	-1.11492	decreasing	0.25	2.94891e-11	4.30541e-09	10.5303	-2
US083803	yes	yes	CASSQDHESGELFF	2	0	0.171527	0	-0.171527	decreasing	0.25	0.0241782	0.153479	1.61658	-2
US083803	yes	yes	CASSQDPASYLGANVLTF	2	0	0.171527	0	-0.171527	decreasing	0.25	0.0241782	0.153479	1.61658	-2
US083803	yes	yes	CASSQDPGPIQYF	2	0	0.171527	0	-0.171527	decreasing	0.25	0.0241782	0.153479	1.61658	-2
US083803	yes	yes	CASSQDPLDTGGYTF	3	6	0.25729	0.0947867	-0.162503	decreasing	0.368404	0.152812	0.621213	0.815841	-1.44064
US083803	yes	yes	CASSQDTGQTINTGELFF	3	0	0.25729	0	-0.25729	decreasing	0.25	0.00375545	0.0542868	2.42534	-2
US083803	yes	yes	CASSQDTSASYEQYF	2	0	0.171527	0	-0.171527	decreasing	0.25	0.0241782	0.153479	1.61658	-2
US083803	yes	yes	CASSQDTYEQYF	2	0	0.171527	0	-0.171527	decreasing	0.25	0.0241782	0.153479	1.61658	-2
US083803	yes	yes	CASSQEGAHGNEQFF	6	3	0.51458	0.0473934	-0.467186	decreasing	0.0921011	0.000768813	0.0140308	3.11418	-3.44064
US083803	yes	yes	CASSQEGGGGYEQYF	8	0	0.686106	0	-0.686106	decreasing	0.25	3.35833e-07	1.88583e-05	6.47388	-2
US083803	yes	yes	CASSQENGRTDTQYF	2	3	0.171527	0.0473934	-0.124133	decreasing	0.276303	0.175054	0.688893	0.756827	-1.85568
US083803	yes	yes	CASSQERIAGGPGSYEQFF	1	0	0.0857633	0	-0.0857633	decreasing	0.25	0.15555	0.621213	0.808131	-2
US083803	yes	yes	CASSQGGGTEQYF	14	19	1.20069	0.300158	-0.900528	decreasing	0.249989	0.000199218	0.00593587	3.70067	-2.00007
US083803	yes	yes	CASSQGGPYRVEAFF	5	0	0.428816	0	-0.428816	decreasing	0.25	9.04055e-05	0.00274983	4.04381	-2
US083803	yes	yes	CASSQGIGTEAFF	6	4	0.51458	0.0631912	-0.451389	decreasing	0.122801	0.00166931	0.0300888	2.77746	-3.0256
US083803	yes	yes	CASSQGLGGLANTGELFF	1	0	0.0857633	0	-0.0857633	decreasing	0.25	0.15555	0.621213	0.808131	-2
US083803	yes	yes	CASSQLSWGLAGSTDTQYF	2	0	0.171527	0	-0.171527	decreasing	0.25	0.0241782	0.153479	1.61658	-2
US083803	yes	yes	CASSQPPTGGLTDTQYF	2	0	0.171527	0	-0.171527	decreasing	0.25	0.0241782	0.153479	1.61658	-2
US083803	yes	yes	CASSQRAGYEQYF	1	0	0.0857633	0	-0.0857633	decreasing	0.25	0.15555	0.621213	0.808131	-2
US083803	yes	yes	CASSQSPGGIQYF	2	0	0.171527	0	-0.171527	decreasing	0.25	0.0241782	0.153479	1.61658	-2
US083803	yes	yes	CASSQVATEQFF	1	0	0.0857633	0	-0.0857633	decreasing	0.25	0.15555	0.621213	0.808131	-2
US083803	yes	yes	CASSQVDLIAVGELFF	2	0	0.171527	0	-0.171527	decreasing	0.25	0.0241782	0.153479	1.61658	-2
US083803	yes	yes	CASSQVHTGTGELFF	2	0	0.171527	0	-0.171527	decreasing	0.25	0.0241782	0.153479	1.61658	-2
US083803	yes	yes	CASSQVTGGQYEQYF	7	4	0.600343	0.0631912	-0.537152	decreasing	0.105258	0.000401045	0.0109105	3.39681	-3.24799
US083803	yes	yes	CASSRGLPGHVSVDTQYF	1	0	0.0857633	0	-0.0857633	decreasing	0.25	0.15555	0.621213	0.808131	-2
US083803	yes	yes	CASSRGTSGSTDTQYF	4	0	0.343053	0	-0.343053	decreasing	0.25	0.00058289	0.0109105	3.23441	-2
US083803	yes	yes	CASSRHLDTQYF	2	0	0.171527	0	-0.171527	decreasing	0.25	0.0241782	0.153479	1.61658	-2
US083803	yes	yes	CASSRLGGQETQYF	2	0	0.171527	0	-0.171527	decreasing	0.25	0.0241782	0.153479	1.61658	-2
US083803	yes	yes	CASSRQESTDTQYF	8	2	0.686106	0.0315956	-0.654511	decreasing	0.0460506	1.12466e-05	0.00048294	4.94898	-4.44064
US083803	yes	yes	CASSRRQGFGHEQYF	2	0	0.171527	0	-0.171527	decreasing	0.25	0.0241782	0.153479	1.61658	-2
US083803	yes	yes	CASSRRRQGRTDYEQYF	2	3	0.171527	0.0473934	-0.124133	decreasing	0.276303	0.175054	0.688893	0.756827	-1.85568
US083803	yes	yes	CASSRRYSYEQYF	3	0	0.25729	0	-0.25729	decreasing	0.25	0.00375545	0.0542868	2.42534	-2
US083803	yes	yes	CASSRSLDRGLNPQHF	1	0	0.0857633	0	-0.0857633	decreasing	0.25	0.15555	0.621213	0.808131	-2
US083803	yes	yes	CASSRSQSYEQYF	3	0	0.25729	0	-0.25729	decreasing	0.25	0.00375545	0.0542868	2.42534	-2
US083803	yes	yes	CASSRTGGRYGYTF	1	0	0.0857633	0	-0.0857633	decreasing	0.25	0.15555	0.621213	0.808131	-2
US083803	yes	yes	CASSRTGSYEQYF	1	0	0.0857633	0	-0.0857633	decreasing	0.25	0.15555	0.621213	0.808131	-2
US083803	yes	yes	CASSRVGSSSYEQYF	1	0	0.0857633	0	-0.0857633	decreasing	0.25	0.15555	0.621213	0.808131	-2
US083803	yes	yes	CASSSAPQDSYNSPLHF	8	0	0.686106	0	-0.686106	decreasing	0.25	3.35833e-07	1.88583e-05	6.47388	-2
US083803	yes	yes	CASSSGGSILSETQYF	2	8	0.171527	0.126382	-0.0451443	decreasing	0.736809	0.660239	1	0.180299	-0.440638
US083803	yes	yes	CASSSGLGRSGANVLTF	2	0	0.171527	0	-0.171527	decreasing	0.25	0.0241782	0.153479	1.61658	-2
US083803	yes	yes	CASSSGQGAAGELFF	5	0	0.428816	0	-0.428816	decreasing	0.25	9.04055e-05	0.00274983	4.04381	-2
US083803	yes	yes	CASSSGQGAGEQYF	1	0	0.0857633	0	-0.0857633	decreasing	0.25	0.15555	0.621213	0.808131	-2
US083803	yes	yes	CASSSGQGDNSPLHF	1	0	0.0857633	0	-0.0857633	decreasing	0.25	0.15555	0.621213	0.808131	-2
US083803	yes	yes	CASSSGSRATGELFF	4	12	0.343053	0.189573	-0.15348	decreasing	0.552607	0.296315	1	0.528246	-0.855675
US083803	yes	yes	CASSSGTSGPGITQYF	2	1	0.171527	0.0157978	-0.155729	decreasing	0.0921011	0.0650236	0.385912	1.18693	-3.44064
US083803	yes	yes	CASSSGTVLANYGYTF	8	37	0.686106	0.584518	-0.101588	decreasing	0.851935	0.679137	1	0.168042	-0.231184
US083803	yes	yes	CASSSGVQSPGELFF	9	68	0.77187	1.07425	0.30238	increasing	1.39175	0.429701	1	0.366834	0.4769
US083803	yes	yes	CASSSLAGGAKNIQYF	2	0	0.171527	0	-0.171527	decreasing	0.25	0.0241782	0.153479	1.61658	-2
US083803	yes	yes	CASSSLPGASGGYNEQFF	4	1	0.343053	0.0157978	-0.327255	decreasing	0.0460506	0.00255283	0.0449052	2.59298	-4.44064
US083803	yes	yes	CASSSLTGTPYEQYF	1	0	0.0857633	0	-0.0857633	decreasing	0.25	0.15555	0.621213	0.808131	-2
US083803	yes	yes	CASSSPAGAGRYEQYF	2	0	0.171527	0	-0.171527	decreasing	0.25	0.0241782	0.153479	1.61658	-2
US083803	yes	yes	CASSSPLDEQFF	27	7	2.31561	0.110585	-2.20502	decreasing	0.0477561	2.07229e-16	7.56385e-14	15.6836	-4.38817
US083803	yes	yes	CASSSPSAGAGSTQYF	1	0	0.0857633	0	-0.0857633	decreasing	0.25	0.15555	0.621213	0.808131	-2
US083803	yes	yes	CASSSPVEQYF	3	0	0.25729	0	-0.25729	decreasing	0.25	0.00375545	0.0542868	2.42534	-2
US083803	yes	yes	CASSSQGAPENIQYF	2	0	0.171527	0	-0.171527	decreasing	0.25	0.0241782	0.153479	1.61658	-2
US083803	yes	yes	CASSSRLAGVYEQYF	1	0	0.0857633	0	-0.0857633	decreasing	0.25	0.15555	0.621213	0.808131	-2
US083803	yes	yes	CASSSRRGSSGNTIYF	2	0	0.171527	0	-0.171527	decreasing	0.25	0.0241782	0.153479	1.61658	-2
US083803	yes	yes	CASSSSGEGYTF	4	0	0.343053	0	-0.343053	decreasing	0.25	0.00058289	0.0109105	3.23441	-2
US083803	yes	yes	CASSSSYERESLVDEQFF	6	40	0.51458	0.631912	0.117332	increasing	1.22801	0.838067	1	0.0767213	0.296328
US083803	yes	yes	CASSSTGTENIQYF	18	0	1.54374	0	-1.54374	decreasing	0.25	2.54237e-15	5.30265e-13	14.5948	-2
US083803	yes	yes	CASSSVQAQYF	2	0	0.171527	0	-0.171527	decreasing	0.25	0.0241782	0.153479	1.61658	-2
US083803	yes	yes	CASSSWTGHSETQYF	19	0	1.6295	0	-1.6295	decreasing	0.25	3.90297e-16	1.13967e-13	15.4086	-2
US083803	yes	yes	CASSSYLGLGNTEAFF	18	0	1.54374	0	-1.54374	decreasing	0.25	2.54237e-15	5.30265e-13	14.5948	-2
US083803	yes	yes	CASSSYLGLGTTEAFF	4	0	0.343053	0	-0.343053	decreasing	0.25	0.00058289	0.0109105	3.23441	-2
US083803	yes	yes	CASSTDIFSYNEQFF	1	0	0.0857633	0	-0.0857633	decreasing	0.25	0.15555	0.621213	0.808131	-2
US083803	yes	yes	CASSTGTSGSFSDTQYF	2	0	0.171527	0	-0.171527	decreasing	0.25	0.0241782	0.153479	1.61658	-2
US083803	yes	yes	CASSTHWEETQYF	2	0	0.171527	0	-0.171527	decreasing	0.25	0.0241782	0.153479	1.61658	-2
US083803	yes	yes	CASSTIGARETQYF	1	0	0.0857633	0	-0.0857633	decreasing	0.25	0.15555	0.621213	0.808131	-2
US083803	yes	yes	CASSTRRGPNTEAFF	1	0	0.0857633	0	-0.0857633	decreasing	0.25	0.15555	0.621213	0.808131	-2
US083803	yes	yes	CASSTVDGDYGYTF	2	0	0.171527	0	-0.171527	decreasing	0.25	0.0241782	0.153479	1.61658	-2
US083803	yes	yes	CASSVASSYEQYF	2	4	0.171527	0.0631912	-0.108335	decreasing	0.368404	0.236585	0.878915	0.626014	-1.44064
US083803	yes	yes	CASSVDRTAYEQYF	1	0	0.0857633	0	-0.0857633	decreasing	0.25	0.15555	0.621213	0.808131	-2
US083803	yes	yes	CASSVDSDTQYF	3	0	0.25729	0	-0.25729	decreasing	0.25	0.00375545	0.0542868	2.42534	-2
US083803	yes	yes	CASSVEGLTPYNEQFF	9	0	0.77187	0	-0.77187	decreasing	0.25	5.19357e-08	3.61077e-06	7.28453	-2
US083803	yes	yes	CASSVERYTEAFF	2	0	0.171527	0	-0.171527	decreasing	0.25	0.0241782	0.153479	1.61658	-2
US083803	yes	yes	CASSVGQSSYEQYF	11	0	0.943396	0	-0.943396	decreasing	0.25	1.23937e-09	1.13092e-07	8.9068	-2
US083803	yes	yes	CASSVGTGAYNEQFF	2	0	0.171527	0	-0.171527	decreasing	0.25	0.0241782	0.153479	1.61658	-2
US083803	yes	yes	CASSVGVEAFF	8	16	0.686106	0.252765	-0.433342	decreasing	0.368404	0.0241433	0.153479	1.6172	-1.44064
US083803	yes	yes	CASSVIDSSYNEQFF	2	10	0.171527	0.157978	-0.0135487	decreasing	0.921011	1	1	0	-0.11871
US083803	yes	yes	CASSVRQGATEAFF	2	0	0.171527	0	-0.171527	decreasing	0.25	0.0241782	0.153479	1.61658	-2
US083803	yes	yes	CASSVTGRKNTEAFF	1	0	0.0857633	0	-0.0857633	decreasing	0.25	0.15555	0.621213	0.808131	-2
US083803	yes	yes	CASSVVDSSYNEQFF	1	4	0.0857633	0.0631912	-0.0225721	decreasing	0.736809	0.570697	1	0.243594	-0.440638
US083803	yes	yes	CASSWDRSQPQHF	1	0	0.0857633	0	-0.0857633	decreasing	0.25	0.15555	0.621213	0.808131	-2
US083803	yes	yes	CASSWRANYNEQFF	2	0	0.171527	0	-0.171527	decreasing	0.25	0.0241782	0.153479	1.61658	-2
US083803	yes	yes	CASSWTAYSAFNQPQHF	1	0	0.0857633	0	-0.0857633	decreasing	0.25	0.15555	0.621213	0.808131	-2
US083803	yes	yes	CASSYAGTSGRAGGVDTDTQYF	1	0	0.0857633	0	-0.0857633	decreasing	0.25	0.15555	0.621213	0.808131	-2
US083803	yes	yes	CASSYDGSRYNEQFF	2	0	0.171527	0	-0.171527	decreasing	0.25	0.0241782	0.153479	1.61658	-2
US083803	yes	yes	CASSYGTGVNYGYTF	2	0	0.171527	0	-0.171527	decreasing	0.25	0.0241782	0.153479	1.61658	-2
US083803	yes	yes	CASSYLPPPSYEQYF	1	0	0.0857633	0	-0.0857633	decreasing	0.25	0.15555	0.621213	0.808131	-2
US083803	yes	yes	CASSYLPSSYEQFF	1	0	0.0857633	0	-0.0857633	decreasing	0.25	0.15555	0.621213	0.808131	-2
US083803	yes	yes	CASSYPREILTGELFF	2	0	0.171527	0	-0.171527	decreasing	0.25	0.0241782	0.153479	1.61658	-2
US083803	yes	yes	CASSYRGHNEQFF	1	0	0.0857633	0	-0.0857633	decreasing	0.25	0.15555	0.621213	0.808131	-2
US083803	yes	yes	CASSYRLGQTNNEQFF	4	13	0.343053	0.205371	-0.137682	decreasing	0.598657	0.32235	1	0.491673	-0.740198
US083803	yes	yes	CASSYSGGGGTRNEQYF	1	0	0.0857633	0	-0.0857633	decreasing	0.25	0.15555	0.621213	0.808131	-2
US083803	yes	yes	CASSYSKGQGVTEQFF	1	0	0.0857633	0	-0.0857633	decreasing	0.25	0.15555	0.621213	0.808131	-2
US083803	yes	yes	CASSYSNPGMNSPLHF	1	0	0.0857633	0	-0.0857633	decreasing	0.25	0.15555	0.621213	0.808131	-2
US083803	yes	yes	CASSYSTIRGSTEAFF	1	0	0.0857633	0	-0.0857633	decreasing	0.25	0.15555	0.621213	0.808131	-2
US083803	yes	yes	CASSYTQGANSPLHF	2	0	0.171527	0	-0.171527	decreasing	0.25	0.0241782	0.153479	1.61658	-2
US083803	yes	yes	CASTAGEFTDTQYF	1	0	0.0857633	0	-0.0857633	decreasing	0.25	0.15555	0.621213	0.808131	-2
US083803	yes	yes	CASTGQGLYEQYF	24	0	2.05832	0	-2.05832	decreasing	0.25	3.29128e-20	1.60176e-17	19.4826	-2
US083803	yes	yes	CASTGRTNYGYTF	2	0	0.171527	0	-0.171527	decreasing	0.25	0.0241782	0.153479	1.61658	-2
US083803	yes	yes	CASTPAGGGTDTQYF	2	16	0.171527	0.252765	0.081238	increasing	1.47362	1	1	1.44649e-16	0.559362
US083803	yes	yes	CASTPGTVGGEQYF	2	0	0.171527	0	-0.171527	decreasing	0.25	0.0241782	0.153479	1.61658	-2
US083803	yes	yes	CASTPNNYEQYF	2	0	0.171527	0	-0.171527	decreasing	0.25	0.0241782	0.153479	1.61658	-2
US083803	yes	yes	CASTPPLGSGEQYF	4	0	0.343053	0	-0.343053	decreasing	0.25	0.00058289	0.0109105	3.23441	-2
US083803	yes	yes	CASTRTGAESSPLHF	2	0	0.171527	0	-0.171527	decreasing	0.25	0.0241782	0.153479	1.61658	-2
US083803	yes	yes	CASTTSGIVDTQYF	2	2	0.171527	0.0315956	-0.139931	decreasing	0.184202	0.116774	0.621213	0.932654	-2.44064
US083803	yes	yes	CASTVSDSYEQYF	4	0	0.343053	0	-0.343053	decreasing	0.25	0.00058289	0.0109105	3.23441	-2
US083803	yes	yes	CATASAGGGYEQYF	4	2	0.343053	0.0315956	-0.311458	decreasing	0.0921011	0.00671373	0.0907597	2.17304	-3.44064
US083803	yes	yes	CATKGRNEKLFF	2	0	0.171527	0	-0.171527	decreasing	0.25	0.0241782	0.153479	1.61658	-2
US083803	yes	yes	CATQYRGNQPQHF	3	9	0.25729	0.14218	-0.11511	decreasing	0.552607	0.414615	1	0.382355	-0.855675
US083803	yes	yes	CATRRGDGYTF	2	0	0.171527	0	-0.171527	decreasing	0.25	0.0241782	0.153479	1.61658	-2
US083803	yes	yes	CATSDGLDEPYEQYF	5	1	0.428816	0.0157978	-0.413019	decreasing	0.0368404	0.000472375	0.0109105	3.32571	-4.76257
US083803	yes	yes	CATSDILGTSGGSEQFF	1	0	0.0857633	0	-0.0857633	decreasing	0.25	0.15555	0.621213	0.808131	-2
US083803	yes	yes	CATSDLGVTPGGEQFF	2	5	0.171527	0.0789889	-0.0925376	decreasing	0.460506	0.298946	1	0.524407	-1.11871
US083803	yes	yes	CATSDLPTSEQFF	2	32	0.171527	0.505529	0.334003	increasing	2.94724	0.153887	0.621213	0.812799	1.55936
US083803	yes	yes	CATSDPGGKSHEQYF	1	0	0.0857633	0	-0.0857633	decreasing	0.25	0.15555	0.621213	0.808131	-2
US083803	yes	yes	CATSDPTSGSIDTQYF	7	0	0.600343	0	-0.600343	decreasing	0.25	2.17002e-06	9.60069e-05	5.66354	-2
US083803	yes	yes	CATSDRARGRDTGELFF	2	0	0.171527	0	-0.171527	decreasing	0.25	0.0241782	0.153479	1.61658	-2
US083803	yes	yes	CATSGYQVMSHNEQFF	2	0	0.171527	0	-0.171527	decreasing	0.25	0.0241782	0.153479	1.61658	-2
US083803	yes	yes	CATSPGIRPGELFF	4	6	0.343053	0.0947867	-0.248266	decreasing	0.276303	0.0559949	0.343498	1.25185	-1.85568
US083803	yes	yes	CATSRDTGTSAYTQYF	2	0	0.171527	0	-0.171527	decreasing	0.25	0.0241782	0.153479	1.61658	-2
US083803	yes	yes	CATSRDWANNEQFF	1	0	0.0857633	0	-0.0857633	decreasing	0.25	0.15555	0.621213	0.808131	-2
US083803	yes	yes	CATSYPGKYSTYEQYF	2	0	0.171527	0	-0.171527	decreasing	0.25	0.0241782	0.153479	1.61658	-2
US083803	yes	yes	CCSLHQNFFFFF	2	0	0.171527	0	-0.171527	decreasing	0.25	0.0241782	0.153479	1.61658	-2
US083803	yes	yes	CGSSLSMTSVFNNEQFF	3	0	0.25729	0	-0.25729	decreasing	0.25	0.00375545	0.0542868	2.42534	-2
US083803	yes	yes	CSADYTDTQYF	2	0	0.171527	0	-0.171527	decreasing	0.25	0.0241782	0.153479	1.61658	-2
US083803	yes	yes	CSAEAFF	2	60	0.171527	0.947867	0.776341	increasing	5.52607	0.00412072	0.0589829	2.38503	2.46625
US083803	yes	yes	CSAFSFLGLSSPLHF	1	0	0.0857633	0	-0.0857633	decreasing	0.25	0.15555	0.621213	0.808131	-2
US083803	yes	yes	CSAKGPVGQLNYGYTF	1	0	0.0857633	0	-0.0857633	decreasing	0.25	0.15555	0.621213	0.808131	-2
US083803	yes	yes	CSALSPRTEDTQYF	4	0	0.343053	0	-0.343053	decreasing	0.25	0.00058289	0.0109105	3.23441	-2
US083803	yes	yes	CSAPGTTYEQYF	4	0	0.343053	0	-0.343053	decreasing	0.25	0.00058289	0.0109105	3.23441	-2
US083803	yes	yes	CSAPQGSTYGYTF	3	0	0.25729	0	-0.25729	decreasing	0.25	0.00375545	0.0542868	2.42534	-2
US083803	yes	yes	CSARASRDRVNEQFF	8	0	0.686106	0	-0.686106	decreasing	0.25	3.35833e-07	1.88583e-05	6.47388	-2
US083803	yes	yes	CSARDEVGNTIYF	6	2	0.51458	0.0315956	-0.482984	decreasing	0.0614007	0.000295216	0.00861076	3.52986	-4.0256
US083803	yes	yes	CSARDPREGEQYF	1	0	0.0857633	0	-0.0857633	decreasing	0.25	0.15555	0.621213	0.808131	-2
US083803	yes	yes	CSARDRGIGNTIYF	5	0	0.428816	0	-0.428816	decreasing	0.25	9.04055e-05	0.00274983	4.04381	-2
US083803	yes	yes	CSAREEAAATDTQYF	2	0	0.171527	0	-0.171527	decreasing	0.25	0.0241782	0.153479	1.61658	-2
US083803	yes	yes	CSARGSFSGNTIYF	2	0	0.171527	0	-0.171527	decreasing	0.25	0.0241782	0.153479	1.61658	-2
US083803	yes	yes	CSARIGVGNTIYF	3	2	0.25729	0.0315956	-0.225694	decreasing	0.122801	0.0293536	0.184725	1.53234	-3.0256
US083803	yes	yes	CSARKDSNTEAFF	2	0	0.171527	0	-0.171527	decreasing	0.25	0.0241782	0.153479	1.61658	-2
US083803	yes	yes	CSARLASTDTQYF	1	0	0.0857633	0	-0.0857633	decreasing	0.25	0.15555	0.621213	0.808131	-2
US083803	yes	yes	CSARPGAGRETQYF	1	0	0.0857633	0	-0.0857633	decreasing	0.25	0.15555	0.621213	0.808131	-2
US083803	yes	yes	CSARPGQYNEQFF	2	0	0.171527	0	-0.171527	decreasing	0.25	0.0241782	0.153479	1.61658	-2
US083803	yes	yes	CSARPYTPGLAGTGELFF	4	3	0.343053	0.0473934	-0.29566	decreasing	0.138152	0.0137445	0.153479	1.86187	-2.85568
US083803	yes	yes	CSARRRVSTDTQYF	2	0	0.171527	0	-0.171527	decreasing	0.25	0.0241782	0.153479	1.61658	-2
[truncated: 1,126 more rows]
